# Supplementary material for: Health insurance is associated with dental care use among university students in Washington State
Source: BMC Oral Health. 2023 Jan 17;23:26. doi: 10.1186/s12903-023-02724-6 (PMC9843838; doi:10.1186/s12903-023-02724-6)
Supplement: Supplementary file 1 — Additional file 1: Data Dictionary. [file 12903_2023_2724_MOESM1_ESM.xlsx]

## Sheet: Sheet1
Variable	Coding
Gender	2="Female" 3= "Transgender/Gender variant/nonconforming/Other" 4= "Male" 999="Missing"
Age_group	2="20-23 years" 3="24-28 years" 4=">28 years" 5=<20 years" 999="Missing"
Race_ethnicity	1="Asian or Asian American" 2="Black or African American" 4="Mixed race-ethnicity" 5="Hispanic or Latino" 6="Other" 7="White" 999="Missing"
Sexual_identity	2="LGBTQ" 3= "unsure/prefer not to identify" 4 = "Heterosexual" 999="Missing"
Citizenship	2 = "Student visa" 3 = "Lawful permanent resident" 4 = "undocumented or not stated" 5 = "US citizen" 999="Missing"
Disability	1=" Yes" 2="Prefer not to say" 3="No" 999="Missing"
Student_classification	2 = "Grad or professional" 3 = "Other" 4 = "Undergraduate" 999="Missing"
State_residency	2 = "Out-of-state" 3 = "International" 4 = "In-state" 999="Missing"
Dental_cleaning	0="No" 1="Yes" 999="Missing"
Insurance_status	1 = "Does not know" 2="No" 3="Yes" 999="Missing"
Insurance_type	2 = "Medicaid or Medicare" 3 = "University" 4 = "Private other" 5 = "Other" 9 = "Private WA" 999="Missing"
