# Supplementary material for: Health insurance is associated with dental care use among university students in Washington State
Source: BMC Oral Health. 2023 Jan 17;23:26. doi: 10.1186/s12903-023-02724-6 (PMC9843838; doi:10.1186/s12903-023-02724-6)
Supplement: Supplementary file 2 — Additional file 2: Publicly-Accessible Dataset. [file 12903_2023_2724_MOESM2_ESM.xlsx]

## Sheet: SHIP_20200901
Record	Gender	Age_group	Race_ethnicity	Sexual_identity	Citizenship	Disability	Student_classification	State_residency	Dental_cleaning	Insurance_status	Insurance_type
1	999	999	999	999	999	999	999	999	999	3	9
2	4	2	999	4	5	4	4	2	0	3	9
3	2	2	7	2	5	4	4	4	0	3	9
4	2	5	7	4	5	4	4	4	1	3	9
5	2	5	7	4	5	4	4	4	0	3	9
6	4	2	7	4	5	4	4	4	1	3	9
7	2	999	1	2	5	4	4	4	999	3	9
8	2	2	1	4	5	4	4	4	999	3	4
9	2	999	1	4	5	4	4	4	0	3	2
10	999	999	999	999	999	999	999	999	999	3	5
11	999	999	999	999	999	999	999	999	999	3	5
12	2	999	999	999	999	4	999	3	999	3	5
13	4	999	1	4	2	4	4	3	0	3	5
14	999	999	999	999	999	999	999	999	999	3	999
15	999	999	999	999	999	999	999	999	999	3	999
16	999	5	4	4	5	4	4	2	0	3	9
17	999	999	999	999	999	999	999	999	999	3	9
18	2	2	4	4	5	4	4	4	0	3	9
19	2	4	7	4	5	4	4	4	0	3	4
20	2	3	1	4	5	4	2	4	0	3	2
21	4	999	1	4	2	4	2	3	0	3	5
22	2	2	1	4	5	4	4	4	1	3	9
23	4	5	7	4	5	4	4	2	1	3	4
24	2	2	1	4	5	4	4	4	0	3	2
25	2	2	1	4	2	4	4	3	0	3	5
26	2	999	1	4	2	4	4	3	0	3	3
27	2	5	1	2	5	4	4	4	1	3	9
28	2	3	7	4	5	4	4	4	1	3	9
29	2	3	7	2	5	3	2	2	1	3	4
30	2	5	5	4	4	4	4	4	1	3	3
31	2	3	999	4	2	4	2	3	1	3	3
32	2	2	4	4	5	4	4	4	1	3	9
33	2	2	7	4	5	4	4	4	1	3	9
34	4	5	4	4	5	4	3	4	0	3	9
35	4	2	7	4	5	4	4	4	1	3	9
36	2	2	7	4	5	4	4	4	1	3	9
37	4	2	1	4	5	4	4	2	999	3	4
38	4	999	2	4	5	3	4	4	1	3	2
39	2	2	1	4	5	4	4	2	0	3	2
40	4	5	4	4	5	4	4	4	0	3	2
41	4	5	1	4	2	4	4	3	0	3	5
42	2	5	5	4	5	4	4	4	1	3	5
43	2	5	5	4	5	4	4	4	1	3	5
44	2	2	7	4	5	1	4	4	1	3	9
45	4	5	1	4	2	4	4	3	0	3	3
46	4	2	4	2	5	4	4	4	1	3	9
47	2	2	1	4	5	4	4	2	1	3	9
48	2	5	7	4	5	4	4	4	1	3	9
49	2	4	7	4	5	4	4	4	0	3	2
50	2	3	7	2	5	1	2	2	0	3	2
51	4	2	7	4	5	4	4	4	1	3	2
52	4	3	7	4	5	4	4	4	1	3	2
53	2	5	1	4	5	4	4	4	1	3	5
54	2	5	1	2	2	4	4	3	999	3	5
55	2	4	7	4	5	4	2	4	0	3	9
56	4	3	7	4	5	4	2	4	1	3	9
57	2	5	7	4	5	4	4	4	999	3	9
58	2	5	1	4	5	4	4	4	1	3	9
59	999	999	1	999	5	3	4	999	0	3	9
60	2	5	4	4	5	4	4	4	0	3	9
61	2	4	6	4	5	4	2	4	0	3	9
62	2	5	7	3	5	4	4	4	0	3	4
63	2	5	7	4	5	4	4	4	1	3	2
64	2	4	7	4	5	1	4	4	999	3	2
65	2	4	7	4	5	4	2	4	999	3	2
66	2	4	7	4	5	4	4	4	0	3	2
67	2	5	7	4	5	4	4	4	1	3	2
68	2	4	7	4	5	4	2	2	0	3	5
69	2	4	7	2	5	1	2	4	0	3	3
70	2	999	7	4	5	4	2	2	1	3	3
71	2	3	7	2	5	4	2	2	1	3	3
72	2	3	7	2	2	4	2	3	1	3	3
73	2	5	4	4	5	4	4	4	1	3	9
74	2	5	1	3	5	4	4	4	0	3	9
75	4	2	6	4	5	4	4	4	0	3	9
76	4	2	4	4	5	4	4	4	1	3	9
77	2	2	7	4	5	4	4	4	1	3	9
78	2	5	7	4	5	4	4	4	1	3	9
79	2	5	7	4	5	4	4	4	1	3	9
80	4	3	7	4	5	1	4	4	0	3	9
81	4	2	7	4	5	4	4	4	0	3	9
82	2	3	4	4	5	4	3	4	1	3	9
83	2	3	4	4	5	3	4	4	0	3	9
84	2	5	7	4	5	4	4	2	1	3	4
85	4	999	7	4	5	4	4	4	0	3	4
86	2	2	7	2	5	4	4	2	0	3	4
87	2	5	1	4	5	4	4	2	1	3	4
88	4	2	7	4	5	4	4	2	1	3	4
89	2	5	5	4	3	4	4	4	1	3	2
90	2	5	1	4	5	4	4	4	1	3	2
91	2	5	1	4	5	4	4	4	1	3	2
92	2	4	6	3	5	4	2	4	0	3	5
93	4	5	1	4	2	4	4	3	999	3	5
94	2	5	7	4	5	4	4	4	1	3	5
95	4	4	7	4	5	4	2	4	1	3	9
96	2	4	7	4	5	4	2	4	1	3	3
97	2	4	1	4	5	4	2	4	1	3	3
98	2	3	7	4	2	4	2	3	1	3	3
99	4	5	7	4	5	4	4	4	0	3	9
100	2	3	7	4	5	4	4	4	1	3	9
101	2	2	7	4	5	4	4	4	1	3	9
102	2	2	7	4	5	4	4	4	1	3	9
103	2	2	7	4	5	4	4	4	1	3	9
104	2	5	7	4	5	4	4	4	1	3	9
105	2	5	7	4	5	4	4	4	1	3	9
106	4	2	1	4	5	4	4	2	1	3	9
107	2	4	7	4	5	4	3	4	1	3	9
108	2	999	7	2	5	1	2	4	1	3	9
109	2	4	7	4	5	4	2	4	1	3	9
110	4	3	7	2	5	4	2	4	1	3	9
111	2	3	7	4	5	4	4	4	1	3	9
112	2	4	1	4	5	4	3	4	1	3	9
113	2	2	7	4	5	4	4	2	0	3	4
114	2	3	4	4	5	3	4	4	0	3	2
115	2	999	7	4	5	4	2	4	0	3	2
116	2	2	5	4	5	4	4	4	0	3	2
117	4	2	7	4	5	4	4	4	999	3	9
118	2	4	7	4	5	4	2	4	1	3	9
119	2	4	7	4	5	4	2	4	1	3	9
120	2	5	5	4	5	4	4	4	1	3	9
121	2	3	7	2	5	4	2	2	0	3	3
122	4	3	1	4	2	4	2	3	0	3	3
123	4	4	2	4	5	3	2	4	1	3	3
124	2	3	7	2	5	4	2	4	1	3	3
125	4	3	5	4	2	4	2	3	0	3	3
126	2	3	6	4	5	4	2	2	0	3	3
127	2	3	7	4	2	4	2	3	1	3	3
128	2	3	7	4	5	1	2	2	0	3	3
129	4	3	4	4	5	4	2	4	1	3	3
130	2	2	1	4	3	4	4	4	0	3	3
131	4	4	1	4	5	4	2	4	1	3	3
132	2	2	4	4	2	4	4	3	0	3	3
133	2	4	7	4	5	4	2	4	1	3	3
134	4	2	7	4	5	4	4	4	1	3	9
135	2	5	7	4	5	4	4	4	1	3	9
136	2	2	4	4	5	4	4	4	1	3	9
137	2	2	7	4	5	4	4	4	1	3	9
138	4	5	7	4	5	4	4	4	1	3	9
139	4	2	7	4	5	4	4	4	1	3	9
140	4	2	7	4	5	4	4	4	1	3	9
141	2	2	7	2	5	4	4	4	0	3	9
142	2	2	7	4	5	4	4	4	1	3	9
143	4	5	7	4	5	4	4	4	1	3	9
144	2	2	7	4	5	4	4	4	1	3	9
145	2	3	7	4	5	4	2	2	1	3	9
146	2	5	1	4	5	4	4	4	0	3	9
147	4	5	7	4	5	4	4	4	1	3	9
148	2	5	4	4	5	4	4	4	1	3	9
149	2	2	7	4	5	4	4	4	1	3	9
150	2	5	7	4	5	4	4	4	1	3	9
151	2	4	999	4	5	4	3	4	1	3	9
152	4	4	7	4	5	1	4	4	1	3	9
153	4	4	1	4	5	4	2	4	1	3	9
154	4	3	6	4	2	4	2	3	1	3	9
155	2	3	7	4	5	4	2	4	1	3	9
156	2	2	1	4	5	4	3	4	1	3	9
157	2	3	4	4	5	4	2	4	1	3	9
158	2	4	7	4	5	4	3	4	0	3	9
159	2	4	7	2	5	4	2	4	0	3	9
160	2	3	7	2	5	4	3	4	1	3	9
161	4	3	7	4	5	4	2	4	1	3	9
162	4	5	6	4	5	4	4	4	0	3	4
163	2	5	7	3	5	4	4	2	1	3	4
164	2	5	7	4	5	999	4	2	0	3	4
165	4	2	7	4	5	4	4	4	1	3	4
166	2	2	1	4	5	4	4	4	1	3	4
167	2	4	7	4	5	4	2	4	1	3	4
168	2	2	1	4	5	4	4	4	1	3	2
169	4	4	7	4	5	4	2	4	0	3	2
170	4	4	7	4	5	4	2	4	1	3	2
171	2	5	5	4	5	4	4	4	0	3	2
172	2	2	4	4	5	4	4	4	1	3	2
173	2	3	7	2	5	4	2	2	1	3	2
174	2	3	6	4	5	4	4	4	1	3	2
175	2	5	7	3	5	1	4	4	1	3	2
176	4	2	1	4	5	4	4	2	0	3	2
177	2	2	7	4	5	4	4	4	0	3	2
178	2	2	1	2	5	4	4	2	0	3	2
179	2	5	1	4	5	4	4	4	1	3	2
180	4	5	1	4	5	4	4	4	1	3	2
181	2	5	7	2	5	1	4	4	1	3	5
182	4	5	1	4	5	4	4	2	1	3	5
183	2	2	1	4	2	4	4	3	0	3	5
184	4	2	1	4	2	4	2	3	999	3	5
185	2	5	1	4	5	4	4	4	1	3	5
186	4	5	7	4	5	4	4	4	1	3	5
187	2	5	4	4	5	4	4	4	1	3	5
188	2	999	5	4	5	1	4	4	1	3	5
189	2	2	5	2	5	4	4	4	0	3	5
190	2	3	7	3	5	1	4	4	1	3	5
191	2	2	4	4	3	4	2	2	1	3	999
192	4	2	1	4	5	4	4	4	1	3	9
193	4	4	6	3	4	4	2	4	0	3	9
194	2	2	7	2	5	4	4	4	1	3	9
195	4	2	6	4	5	4	4	2	0	3	9
196	2	4	1	4	5	4	4	4	1	3	9
197	2	5	1	4	5	4	4	4	1	3	9
198	2	2	1	4	5	4	4	4	0	3	9
199	2	4	7	4	5	4	2	4	0	3	9
200	2	999	999	4	5	4	2	2	0	3	9
201	4	2	1	4	3	4	4	4	0	3	9
202	4	5	5	4	5	4	4	4	1	3	9
203	2	2	1	4	5	4	4	4	1	3	9
204	2	4	6	3	5	4	4	4	1	3	9
205	4	2	7	4	5	4	4	4	1	3	9
206	2	3	4	4	5	4	2	4	0	3	9
207	2	4	7	4	5	4	2	4	1	3	9
208	2	3	7	4	5	4	4	4	0	3	9
209	4	2	1	4	5	4	4	4	1	3	9
210	2	2	7	4	3	4	4	4	0	3	9
211	2	4	1	4	5	4	2	4	1	3	9
212	4	4	7	2	5	4	2	4	1	3	9
213	2	4	7	4	5	4	2	4	1	3	9
214	2	3	1	4	5	4	2	4	0	3	9
215	2	3	1	4	5	4	2	2	0	3	9
216	4	4	1	4	5	4	2	4	1	3	9
217	2	4	7	4	5	4	2	2	1	3	9
218	4	3	7	4	5	4	2	4	1	3	9
219	2	4	7	4	5	4	2	2	0	3	9
220	2	4	7	4	5	1	2	4	1	3	9
221	2	4	999	2	5	4	2	4	1	3	9
222	2	4	6	2	5	4	4	4	0	3	9
223	2	4	7	4	5	1	2	4	0	3	9
224	2	4	7	4	5	4	2	4	1	3	9
225	4	3	7	4	5	4	2	4	0	3	9
226	2	999	7	2	5	4	2	4	0	3	9
227	4	2	7	4	5	4	4	2	0	3	9
228	2	4	7	2	5	4	3	4	0	3	9
229	2	4	7	4	5	4	2	4	1	3	9
230	2	4	7	4	5	4	2	4	1	3	9
231	2	4	7	4	5	4	2	4	1	3	9
232	2	4	7	4	5	4	4	4	1	3	9
233	4	4	7	4	5	4	2	4	0	3	9
234	4	4	7	4	5	4	2	4	1	3	9
235	2	4	7	4	5	4	2	4	0	3	9
236	2	2	7	4	5	4	4	4	1	3	9
237	2	2	1	4	3	4	2	4	1	3	9
238	2	5	1	4	5	4	4	4	1	3	9
239	2	3	7	4	5	4	2	2	1	3	9
240	4	4	4	4	5	4	2	4	1	3	9
241	2	4	7	4	5	4	4	4	1	3	9
242	4	999	7	4	5	4	2	4	0	3	9
243	2	2	1	4	5	4	4	4	0	3	9
244	2	5	4	4	5	4	4	2	0	3	9
245	2	3	7	4	5	3	2	4	0	3	9
246	4	5	7	4	5	4	4	4	0	3	9
247	4	2	1	4	5	4	4	4	1	3	9
248	2	4	7	4	5	4	3	4	1	3	9
249	2	4	4	4	5	4	2	4	0	3	9
250	2	5	1	4	3	4	4	4	0	3	9
251	4	2	7	4	5	4	4	4	0	3	9
252	2	5	7	4	5	4	4	2	0	3	9
253	2	4	7	4	5	4	2	4	0	3	9
254	4	4	7	4	5	4	4	4	1	3	9
255	4	4	7	4	5	4	2	4	0	3	9
256	3	4	6	3	4	3	2	4	0	3	9
257	3	4	7	2	5	4	4	4	0	3	9
258	2	3	7	4	5	4	2	4	0	3	9
259	2	3	7	4	5	4	4	4	0	3	9
260	4	2	7	4	5	4	4	4	1	3	9
261	2	4	5	4	5	4	2	2	1	3	9
262	2	2	1	4	3	4	4	4	1	3	9
263	2	2	1	4	3	4	4	4	0	3	9
264	2	4	4	2	5	1	4	4	1	3	9
265	2	3	7	2	5	4	2	4	1	3	9
266	2	2	1	4	3	4	4	4	0	3	9
267	2	4	6	3	5	4	4	4	1	3	9
268	2	4	7	2	5	4	2	4	1	3	9
269	2	3	7	4	5	1	2	2	0	3	9
270	4	4	7	4	5	4	2	4	0	3	9
271	4	5	1	4	2	3	4	3	999	3	9
272	2	3	6	4	2	4	2	3	1	3	9
273	2	4	7	4	5	4	2	4	0	3	9
274	2	999	7	4	5	4	4	4	999	3	9
275	2	3	7	4	5	3	2	4	1	3	9
276	2	2	1	4	3	4	4	4	0	3	9
277	2	5	7	4	5	4	4	4	1	3	9
278	2	999	1	4	3	4	999	4	1	3	9
279	2	5	1	4	5	4	4	4	1	3	9
280	2	999	999	4	5	4	4	4	1	3	9
281	4	2	7	4	5	4	2	4	1	3	9
282	4	3	1	4	5	4	4	4	1	3	9
283	2	5	4	4	5	4	4	4	1	3	9
284	2	5	1	4	4	4	4	4	1	3	9
285	2	2	1	4	5	4	4	2	0	3	9
286	2	5	1	4	5	4	4	4	1	3	9
287	4	2	7	4	5	4	4	4	1	3	9
288	4	3	7	4	5	4	2	4	1	3	9
289	4	5	7	4	5	3	4	4	0	3	9
290	2	2	7	4	5	1	4	4	1	3	9
291	2	4	7	4	5	4	2	4	1	3	9
292	2	2	7	4	5	4	4	4	1	3	9
293	4	2	1	4	2	4	4	3	1	3	9
294	2	5	6	4	5	4	4	4	0	3	9
295	3	3	6	3	4	3	4	3	0	3	3
296	4	5	6	4	2	4	4	3	0	3	3
297	2	4	6	4	2	4	2	3	0	3	3
298	2	3	1	4	2	4	2	3	0	3	3
299	2	2	1	4	2	4	2	3	0	3	3
300	2	2	1	4	2	4	4	3	0	3	3
301	2	2	1	4	2	4	4	3	0	3	3
302	4	4	1	2	2	4	2	4	0	3	3
303	4	3	1	4	2	4	2	3	0	3	3
304	4	2	1	4	2	4	4	3	0	3	3
305	4	2	1	3	2	4	4	3	0	3	3
306	4	4	6	4	2	4	2	3	1	3	3
307	4	2	1	4	2	4	4	3	0	3	3
308	4	999	7	4	5	4	2	999	1	3	3
309	2	3	7	4	5	4	2	4	0	3	3
310	4	2	1	4	2	4	2	3	0	3	3
311	2	2	1	4	2	4	2	3	0	3	3
312	2	2	1	4	2	4	4	3	0	3	3
313	2	2	1	4	2	4	4	3	0	3	3
314	2	3	1	4	2	4	2	3	1	3	3
315	2	4	7	4	5	4	2	2	1	3	3
316	4	999	7	4	5	4	2	4	1	3	3
317	4	4	7	4	5	4	2	4	0	3	3
318	2	4	7	4	2	4	2	3	0	3	3
319	4	3	1	4	2	4	2	3	0	3	3
320	4	2	1	4	2	4	2	3	0	3	3
321	4	4	7	4	2	4	2	3	0	3	3
322	2	2	1	4	2	4	4	3	0	3	3
323	2	5	1	2	2	4	4	3	0	3	3
324	4	2	6	4	2	4	4	3	0	3	3
325	2	3	7	4	5	4	2	4	0	3	3
326	4	4	1	4	2	4	2	3	0	3	3
327	4	3	7	4	5	4	2	4	0	3	3
328	2	4	1	4	2	4	2	3	0	3	3
329	2	4	7	2	5	4	2	4	0	3	3
330	4	4	7	4	5	4	2	2	0	3	3
331	4	3	5	4	2	4	2	3	0	3	3
332	999	4	4	4	5	999	2	4	1	3	3
333	2	3	7	4	5	4	2	2	0	3	3
334	2	3	7	4	5	4	2	2	0	3	3
335	3	2	6	3	2	4	2	3	1	3	3
336	2	2	1	4	2	4	4	3	0	3	3
337	4	3	1	4	2	4	2	3	0	3	3
338	4	2	1	4	2	4	4	3	0	3	3
339	4	3	1	3	5	4	2	2	0	3	3
340	4	3	1	4	2	4	2	3	0	3	3
341	2	4	7	4	5	4	2	4	0	3	3
342	4	3	7	4	5	4	2	4	1	3	3
343	4	3	1	4	2	4	2	3	1	3	3
344	4	3	4	4	5	4	2	4	1	3	3
345	2	3	7	4	5	4	2	2	1	3	3
346	4	2	1	4	5	4	2	2	0	3	3
347	4	3	7	4	5	4	2	4	0	3	3
348	2	4	4	4	5	4	2	4	0	3	3
349	2	4	7	4	5	4	2	2	1	3	3
350	4	4	7	4	5	4	2	4	1	3	3
351	2	4	7	4	5	4	2	4	1	3	3
352	2	2	1	4	2	4	4	3	0	3	3
353	2	999	7	4	5	4	2	4	1	3	3
354	2	3	7	4	5	4	2	4	999	3	3
355	2	3	1	4	2	4	2	3	0	3	3
356	4	4	7	4	5	999	2	4	999	3	3
357	2	2	1	4	2	4	4	3	0	3	3
358	2	4	1	4	2	4	2	3	1	3	3
359	4	2	1	4	2	4	4	3	0	3	3
360	4	2	1	4	2	4	4	3	1	3	3
361	4	4	6	3	5	3	2	2	1	3	3
362	4	2	1	4	2	4	2	3	0	3	3
363	2	3	1	4	2	4	4	3	1	3	3
364	2	4	7	4	5	4	2	4	0	3	3
365	2	4	7	4	2	4	2	3	0	3	3
366	2	2	1	4	2	4	2	3	0	3	3
367	4	4	5	4	2	4	2	3	0	3	3
368	2	3	7	4	2	4	2	3	1	3	3
369	4	4	1	4	2	4	2	3	0	3	3
370	4	3	1	4	2	4	2	3	0	3	3
371	2	4	7	4	5	4	2	4	0	3	3
372	2	2	1	4	2	4	4	3	0	3	3
373	4	3	1	2	2	4	2	3	0	3	3
374	4	3	1	2	2	4	2	3	0	3	3
375	4	3	1	4	2	4	4	3	0	3	3
376	4	4	1	4	2	4	2	3	0	3	3
377	4	2	1	2	2	4	4	3	0	3	3
378	4	3	1	4	2	4	2	3	0	3	3
379	2	2	1	4	2	4	4	3	0	3	3
380	2	4	7	4	5	4	2	4	1	3	3
381	2	3	7	4	5	4	2	2	1	3	3
382	4	4	2	4	999	4	2	2	1	3	3
383	2	4	7	4	2	4	2	3	1	3	3
384	2	999	7	4	5	4	2	4	1	3	3
385	2	4	7	4	5	4	2	4	1	3	3
386	2	3	7	4	5	4	2	2	1	3	3
387	2	3	1	4	5	4	2	2	1	3	3
388	2	3	5	4	2	4	2	3	0	3	3
389	3	4	7	2	5	3	2	2	1	3	3
390	2	4	7	4	5	4	2	2	1	3	3
391	2	4	7	4	5	4	2	4	1	3	3
392	2	3	1	4	2	4	2	3	0	3	3
393	2	4	1	4	3	4	2	999	0	3	3
394	3	4	6	3	5	3	2	2	0	3	3
395	4	2	1	4	2	4	2	3	0	3	3
396	4	4	1	4	2	4	2	3	1	3	3
397	4	3	1	4	2	4	2	3	0	3	3
398	4	4	7	4	5	4	2	4	1	3	3
399	4	4	7	4	5	4	2	2	0	3	3
400	4	3	7	4	5	4	2	4	1	3	3
401	2	3	7	4	5	4	2	4	1	3	3
402	2	3	7	4	5	4	2	2	0	3	3
403	2	3	7	2	5	4	2	4	1	3	3
404	2	3	7	4	5	1	2	4	1	3	3
405	4	2	1	4	2	4	4	3	0	3	3
406	2	3	7	4	5	4	2	4	1	3	3
407	4	3	7	4	2	4	2	3	0	3	3
408	4	4	7	2	5	4	2	4	1	3	3
409	4	4	7	4	5	1	2	4	0	3	3
410	4	3	7	2	5	4	2	4	1	3	3
411	4	3	7	4	5	4	2	2	0	3	3
412	2	3	1	4	5	4	2	4	1	3	3
413	4	3	1	4	5	4	2	4	0	3	3
414	4	2	1	4	2	4	4	3	0	3	3
415	2	3	4	4	5	4	2	2	1	3	3
416	2	3	7	4	5	1	2	2	0	3	3
417	4	3	7	4	5	4	2	2	1	3	3
418	2	3	2	4	5	4	2	2	0	3	3
419	2	2	7	2	5	4	2	2	1	3	3
420	4	3	5	4	5	4	2	2	1	3	3
421	2	4	7	2	5	4	2	2	0	3	3
422	2	4	7	4	3	4	2	3	1	3	3
423	2	3	4	4	5	4	2	2	0	3	3
424	2	3	7	4	5	4	2	2	1	3	3
425	2	3	7	4	5	4	2	2	0	3	3
426	2	3	2	4	5	4	2	4	0	3	3
427	4	3	2	2	5	4	2	4	1	3	3
428	4	3	1	4	5	4	2	4	1	3	3
429	2	3	7	4	2	4	2	3	0	3	3
430	2	3	7	4	5	4	2	2	0	3	3
431	4	2	1	2	2	4	4	3	0	3	3
432	4	3	1	4	5	4	2	4	1	3	3
433	4	3	7	4	5	4	2	2	1	3	3
434	2	3	7	2	5	4	2	2	1	3	3
435	2	3	7	4	5	4	2	4	1	3	3
436	4	2	1	4	2	4	4	3	0	3	3
437	2	2	1	4	2	4	2	3	1	3	3
438	2	2	1	4	2	3	4	3	0	3	3
439	2	4	7	4	5	4	2	2	1	3	3
440	2	2	1	2	2	4	4	3	0	3	3
441	2	4	7	4	2	4	2	3	1	3	3
442	3	4	1	3	2	4	2	3	1	3	3
443	2	4	7	4	5	4	2	4	1	3	3
444	2	4	7	4	5	4	2	4	1	3	3
445	2	3	7	2	5	4	2	2	1	3	3
446	2	3	7	4	5	4	2	4	1	3	3
447	2	3	7	4	5	4	2	4	1	3	3
448	2	3	7	2	5	4	2	4	0	3	3
449	2	4	6	4	5	4	2	4	0	3	3
450	2	3	4	4	5	4	2	4	0	3	3
451	2	4	7	4	5	4	2	4	1	3	3
452	4	3	7	4	5	4	2	4	1	3	3
453	2	4	5	4	2	4	2	3	0	3	3
454	2	2	1	2	2	4	2	3	0	3	3
455	4	3	1	4	2	4	2	3	0	3	3
456	4	2	1	3	2	3	4	3	0	3	3
457	2	3	7	2	5	4	2	3	0	3	3
458	2	3	7	2	5	4	2	4	1	3	3
459	4	4	7	4	5	4	2	2	0	3	3
460	4	2	1	4	2	4	4	3	0	3	3
461	2	5	1	4	2	4	4	3	0	3	3
462	2	3	4	4	5	4	2	4	0	3	3
463	4	4	7	4	5	4	2	4	0	3	3
464	2	5	1	4	2	4	4	3	0	3	3
465	4	3	7	4	2	4	2	3	0	3	3
466	4	5	6	4	2	4	4	3	1	3	3
467	4	3	7	4	5	4	2	4	1	3	3
468	2	3	7	4	5	4	2	4	1	3	3
469	2	3	1	4	2	4	2	3	0	3	3
470	2	4	7	4	5	4	2	4	0	3	3
471	2	2	1	4	2	4	4	3	1	3	3
472	2	2	1	4	2	4	4	3	1	3	3
473	2	2	1	4	2	4	4	3	0	3	3
474	2	3	1	4	2	4	2	3	0	3	3
475	4	3	1	4	2	4	2	3	0	3	3
476	2	2	7	4	5	4	2	2	1	3	3
477	4	2	7	4	5	4	2	4	0	3	3
478	2	3	1	4	5	4	2	2	1	3	3
479	2	2	1	4	2	4	2	3	1	3	3
480	2	3	7	4	5	4	2	2	0	3	3
481	4	3	1	4	2	4	2	3	0	3	3
482	2	3	4	4	5	4	2	4	1	3	3
483	3	3	7	2	5	4	2	2	1	3	3
484	3	4	7	2	5	4	2	4	1	3	3
485	2	4	1	4	2	4	2	3	1	3	3
486	2	3	1	4	2	4	2	3	0	3	3
487	2	4	4	4	5	4	2	4	1	3	3
488	2	3	4	4	5	4	2	4	1	3	3
489	2	3	4	2	5	4	2	2	1	3	3
490	2	3	4	4	5	4	2	4	1	3	3
491	4	3	4	4	5	1	2	4	0	3	3
492	2	3	7	2	5	4	2	4	1	3	3
493	2	3	7	4	5	4	2	2	1	3	3
494	2	3	7	4	5	4	2	4	1	3	3
495	2	3	7	4	5	4	2	4	1	3	3
496	2	3	7	4	5	4	2	2	1	3	3
497	2	3	7	4	5	4	2	2	1	3	3
498	2	3	7	4	5	4	2	2	1	3	3
499	2	3	7	4	5	4	2	4	0	3	3
500	4	3	7	2	5	4	2	4	1	3	3
501	2	2	1	4	5	4	2	4	0	3	3
502	4	3	1	4	5	4	2	4	1	3	3
503	3	2	4	2	5	4	2	4	0	3	3
504	2	4	7	4	5	4	2	4	0	3	3
505	2	4	7	4	5	4	2	4	0	3	3
506	2	3	7	4	5	4	2	2	0	3	3
507	4	2	1	4	2	4	4	3	1	3	3
508	2	3	4	3	5	4	2	2	0	3	3
509	4	3	7	4	5	4	2	4	1	3	3
510	2	5	1	4	2	4	4	3	0	3	3
511	4	3	1	4	2	4	2	3	0	3	3
512	2	2	1	4	2	4	2	3	0	3	3
513	2	5	1	4	2	4	4	3	0	3	3
514	2	4	7	4	5	4	2	4	1	3	3
515	2	3	7	4	5	4	2	2	1	3	3
516	2	4	1	4	5	4	2	4	1	3	3
517	2	3	4	4	5	4	2	4	1	3	3
518	2	4	7	4	5	4	2	4	1	3	3
519	4	2	1	4	2	4	2	3	0	3	3
520	4	2	6	4	2	4	4	3	0	3	3
521	4	4	1	4	2	4	2	3	0	3	3
522	2	2	7	4	5	4	2	2	0	3	3
523	2	3	1	4	2	4	2	3	0	3	3
524	2	2	1	4	2	4	4	3	0	3	3
525	4	5	1	4	2	4	4	3	0	3	3
526	4	3	7	2	5	4	2	4	1	3	3
527	2	4	4	4	5	4	2	4	0	3	3
528	2	4	4	4	5	4	2	4	1	3	3
529	2	2	4	2	5	4	2	4	0	3	3
530	2	4	7	4	5	4	2	4	1	3	3
531	2	4	7	4	5	4	2	4	1	3	3
532	2	4	7	4	5	4	2	4	1	3	3
533	2	4	7	4	5	4	2	4	1	3	3
534	2	4	7	4	5	4	2	4	1	3	3
535	2	3	7	4	5	4	2	4	1	3	3
536	2	3	7	4	5	4	2	4	1	3	3
537	2	3	7	2	5	4	2	2	1	3	3
538	2	3	7	4	5	4	2	2	1	3	3
539	2	3	7	4	5	4	2	2	0	3	3
540	2	3	7	4	5	4	2	2	1	3	3
541	2	3	7	4	5	4	2	4	0	3	3
542	2	2	7	4	5	4	2	2	1	3	3
543	4	4	7	4	5	4	2	4	1	3	3
544	4	4	7	4	5	4	2	4	0	3	3
545	4	3	7	4	5	4	2	999	1	3	3
546	4	3	7	4	5	4	2	2	1	3	3
547	4	3	7	4	5	4	2	2	0	3	3
548	4	3	7	2	5	1	2	4	1	3	3
549	2	3	5	4	5	4	2	2	1	3	3
550	2	4	1	4	5	4	2	4	1	3	3
551	2	4	1	4	5	4	2	4	0	3	3
552	2	3	7	4	5	4	2	2	1	3	3
553	2	4	7	4	5	1	2	4	1	3	3
554	2	3	7	2	5	4	2	2	0	3	3
555	2	999	2	3	5	4	2	4	1	3	3
556	2	4	7	4	5	4	2	4	0	3	3
557	2	3	7	4	2	4	2	3	1	3	3
558	4	3	1	4	2	4	2	3	1	3	3
559	2	3	4	4	5	4	2	4	1	3	3
560	999	4	7	4	5	4	2	2	1	3	3
561	2	4	7	4	5	4	2	4	1	3	3
562	2	4	7	4	5	4	2	4	1	3	3
563	2	4	7	4	5	4	2	4	0	3	3
564	2	3	7	4	5	4	2	2	1	3	3
565	2	3	7	4	5	4	2	2	0	3	3
566	2	3	7	4	5	4	2	2	1	3	3
567	2	3	7	4	5	4	2	4	1	3	3
568	2	2	7	4	5	4	2	4	1	3	3
569	2	2	7	4	5	4	2	4	0	3	3
570	4	4	7	4	5	4	2	4	1	3	3
571	4	4	7	4	5	4	2	2	0	3	3
572	4	3	7	4	5	4	2	4	1	3	3
573	4	3	7	4	5	4	2	2	1	3	3
574	4	3	7	4	5	4	2	2	1	3	3
575	4	3	7	4	5	4	2	4	1	3	3
576	4	2	7	2	5	4	2	2	0	3	3
577	2	3	5	4	5	4	2	2	1	3	3
578	2	2	2	4	5	4	2	4	1	3	3
579	2	3	1	4	5	4	2	4	1	3	3
580	2	3	1	2	5	4	2	4	0	3	3
581	4	2	1	4	2	4	4	3	1	3	3
582	2	3	7	4	5	4	2	2	1	3	3
583	2	4	7	4	2	4	2	3	1	3	3
584	4	4	1	4	2	4	2	3	1	3	3
585	4	4	1	4	2	4	2	3	1	3	3
586	2	2	7	4	3	4	2	2	0	3	3
587	4	4	4	4	5	4	2	2	1	3	3
588	2	4	7	4	5	4	2	4	0	3	3
589	2	3	7	3	5	4	2	2	0	3	3
590	4	3	7	4	5	1	2	2	0	3	3
591	4	3	7	4	5	4	2	4	1	3	3
592	4	3	7	4	5	4	2	2	0	3	3
593	4	2	7	4	5	4	2	4	1	3	3
594	4	4	6	4	2	4	2	3	0	3	3
595	2	2	1	4	2	4	2	3	0	3	3
596	2	3	7	4	3	4	2	4	1	3	3
597	2	4	7	4	5	4	2	2	1	3	3
598	2	4	7	4	5	4	2	4	1	3	3
599	2	4	7	2	5	4	2	4	1	3	3
600	2	4	7	4	5	4	2	2	1	3	3
601	2	4	7	4	5	4	2	4	1	3	3
602	2	3	7	4	5	4	2	4	1	3	3
603	2	3	4	4	5	4	2	4	1	3	3
604	2	3	7	4	5	4	2	4	1	3	3
605	4	4	1	2	2	4	2	3	0	3	3
606	3	3	2	2	3	4	2	2	0	3	3
607	2	4	7	4	5	4	2	4	0	3	3
608	2	3	7	4	5	4	2	2	1	3	3
609	2	3	7	4	5	4	2	4	0	3	3
610	4	3	1	4	2	4	2	3	0	3	3
611	4	4	1	4	2	4	2	3	0	3	3
612	2	3	7	4	5	4	2	4	1	3	3
613	2	3	7	4	5	4	2	2	1	3	3
614	2	5	1	4	2	4	4	3	0	3	3
615	2	4	7	4	5	4	2	4	1	3	3
616	2	2	1	4	2	4	2	3	1	3	3
617	2	4	7	4	5	4	2	4	0	3	3
618	2	2	1	4	2	4	4	3	0	3	3
619	2	3	4	4	5	4	2	2	1	3	3
620	2	3	7	4	5	3	2	2	1	3	3
621	2	4	5	3	4	3	2	2	1	3	3
622	2	3	7	4	3	4	2	3	1	3	3
623	4	4	2	4	4	4	2	3	1	3	3
624	2	4	7	4	5	4	2	2	1	3	3
625	2	3	7	4	5	4	2	4	1	3	3
626	2	3	7	4	5	4	2	4	1	3	3
627	4	3	7	4	5	4	2	4	0	3	3
628	4	2	6	4	2	1	4	3	0	3	3
629	2	2	1	4	2	4	4	3	0	3	3
630	4	4	7	2	5	1	2	4	0	3	3
631	2	4	1	3	3	4	2	4	1	3	3
632	2	3	7	4	5	4	2	4	1	3	3
633	2	2	7	4	5	4	2	2	1	3	3
634	2	2	1	2	2	4	2	3	0	3	3
635	2	4	7	4	5	4	2	4	0	3	3
636	2	4	7	4	5	4	2	4	0	3	3
637	2	3	7	4	5	4	2	4	1	3	3
638	2	4	1	4	5	4	2	2	0	3	3
639	2	4	1	4	2	4	2	3	0	3	3
640	2	4	7	4	5	4	2	4	1	3	3
641	2	3	7	4	5	1	2	4	1	3	3
642	2	4	7	4	5	4	2	4	1	3	3
643	4	4	4	2	2	4	2	3	1	3	3
644	2	4	7	4	2	4	2	3	1	3	3
645	2	4	7	4	2	4	2	3	1	3	3
646	2	3	7	2	2	4	2	3	1	3	3
647	2	3	7	4	2	1	2	3	1	3	3
648	4	4	7	2	2	4	2	3	1	3	3
649	4	3	7	4	2	4	2	3	1	3	3
650	2	3	1	4	2	4	2	3	1	3	3
651	2	4	7	4	3	4	2	4	1	3	3
652	2	999	999	4	5	4	2	4	0	3	3
653	2	3	4	4	5	4	2	4	1	3	3
654	2	3	4	2	5	1	2	4	1	3	3
655	2	3	4	4	5	4	2	4	1	3	3
656	2	3	4	4	5	4	2	4	1	3	3
657	2	2	4	4	5	4	2	2	1	3	3
658	2	2	4	4	5	4	2	4	1	3	3
659	4	3	4	2	5	4	2	4	1	3	3
660	4	3	4	4	5	4	2	2	1	3	3
661	4	3	4	4	5	4	2	2	0	3	3
662	4	3	4	4	5	4	2	2	0	3	3
663	4	3	4	4	5	4	2	999	1	3	3
664	4	3	4	4	5	4	2	4	0	3	3
665	2	3	6	2	5	4	2	2	1	3	3
666	3	3	7	2	5	4	2	2	1	3	3
667	2	999	7	4	5	4	2	4	1	3	3
668	2	4	7	4	5	4	2	4	1	3	3
669	2	4	7	2	5	4	2	2	1	3	3
670	2	4	7	4	5	4	2	4	1	3	3
671	2	4	7	2	5	4	2	2	1	3	3
672	2	4	7	3	5	1	2	2	1	3	3
673	2	4	7	2	5	4	2	4	1	3	3
674	2	4	7	4	5	4	2	4	1	3	3
675	2	4	7	4	5	4	2	4	0	3	3
676	2	4	7	4	5	4	2	2	0	3	3
677	2	4	7	4	5	4	2	2	1	3	3
678	2	4	7	2	5	4	2	4	1	3	3
679	2	4	7	4	5	4	2	4	0	3	3
680	2	4	7	4	5	4	2	2	0	3	3
681	2	4	7	2	5	4	2	4	1	3	3
682	2	4	7	4	5	999	2	4	1	3	3
683	2	4	7	2	5	4	2	4	1	3	3
684	2	4	7	4	5	4	2	4	1	3	3
685	2	4	7	4	5	4	2	2	0	3	3
686	2	4	7	2	5	4	2	2	0	3	3
687	2	3	7	4	5	4	2	2	1	3	3
688	2	3	7	4	5	4	2	4	1	3	3
689	2	3	7	4	5	4	2	4	1	3	3
690	2	3	7	4	5	4	2	4	1	3	3
691	2	3	7	4	5	4	2	4	1	3	3
692	2	3	7	2	5	4	2	4	0	3	3
693	2	3	7	4	5	4	2	2	1	3	3
694	2	3	7	4	5	4	2	2	1	3	3
695	2	3	7	4	5	4	2	2	1	3	3
696	2	3	7	4	5	4	2	2	1	3	3
697	2	3	7	4	5	4	2	4	1	3	3
698	2	3	7	4	5	4	2	4	1	3	3
699	2	3	7	4	5	4	2	2	0	3	3
700	2	3	7	4	5	4	2	2	1	3	3
701	2	3	7	2	5	4	2	2	0	3	3
702	2	3	7	4	5	4	2	2	0	3	3
703	2	3	7	4	5	4	2	4	1	3	3
704	2	3	7	2	5	4	2	4	1	3	3
705	2	3	7	2	5	4	2	4	1	3	3
706	2	3	7	2	5	4	2	4	0	3	3
707	2	2	7	4	5	4	2	2	0	3	3
708	2	2	7	2	5	4	2	2	1	3	3
709	2	2	7	4	5	4	2	4	1	3	3
710	2	2	7	2	5	3	2	4	1	3	3
711	4	4	7	4	5	4	2	4	1	3	3
712	4	4	7	2	5	4	2	4	0	3	3
713	4	4	7	4	5	4	2	2	1	3	3
714	4	4	7	4	5	4	2	4	1	3	3
715	4	4	7	4	5	4	2	4	1	3	3
716	4	4	7	4	5	4	2	4	1	3	3
717	4	4	7	4	5	4	2	4	0	3	3
718	4	4	7	4	5	4	2	4	1	3	3
719	4	4	7	2	5	4	2	4	0	3	3
720	4	3	7	4	5	4	2	4	0	3	3
721	4	3	7	4	5	4	2	2	1	3	3
722	4	3	7	4	5	4	2	2	0	3	3
723	4	2	7	4	5	4	2	4	0	3	3
724	2	4	2	2	5	4	2	4	0	3	3
725	2	3	1	4	5	4	2	4	1	3	3
726	4	3	7	2	5	4	2	2	1	3	3
727	2	3	1	4	3	4	2	3	0	3	3
728	2	4	7	4	5	4	2	2	1	3	3
729	4	3	7	4	5	4	2	4	0	3	3
730	4	4	7	2	5	3	2	4	1	3	3
731	2	4	5	4	2	4	2	3	0	3	3
732	2	3	7	4	5	4	2	4	1	3	3
733	4	3	7	2	5	4	2	2	0	3	3
734	2	3	7	2	5	4	2	2	1	3	3
735	2	3	7	2	5	4	2	2	1	3	3
736	2	2	1	4	2	4	4	3	0	3	3
737	2	4	7	4	5	4	2	4	1	3	3
738	2	4	7	4	5	4	2	4	1	3	3
739	2	3	7	4	5	4	2	4	1	3	3
740	4	4	7	2	5	4	2	4	1	3	3
741	2	3	1	4	5	4	2	4	1	3	3
742	2	4	6	2	4	1	2	2	1	3	3
743	2	4	7	4	5	4	2	4	1	3	3
744	2	2	1	4	3	4	2	4	0	3	3
745	2	4	7	4	5	4	2	2	1	3	3
746	2	4	7	4	5	4	2	2	0	3	3
747	2	3	7	4	5	4	2	4	0	3	3
748	2	3	7	4	5	4	2	4	1	3	3
749	4	3	7	4	5	4	2	4	1	3	3
750	2	3	7	4	5	4	2	2	1	3	3
751	2	4	7	4	5	4	2	4	1	3	3
752	2	4	7	4	5	4	2	4	1	3	3
753	2	4	2	4	2	4	2	3	0	3	3
754	2	3	1	4	2	4	2	3	0	3	3
755	2	3	7	4	5	4	2	2	0	3	3
756	4	4	7	4	5	4	2	2	1	3	3
757	4	4	7	2	5	4	2	4	1	3	3
758	2	4	1	4	5	4	2	4	1	3	3
759	4	4	7	4	2	4	2	3	0	3	3
760	4	3	1	4	2	4	2	3	0	3	3
761	2	3	7	4	5	3	2	999	1	3	3
762	4	3	1	4	2	4	2	3	0	3	3
763	4	4	7	4	5	4	2	2	1	3	3
764	2	3	7	4	2	4	2	3	1	3	3
765	2	3	1	4	2	4	2	3	0	3	3
766	2	4	7	4	5	4	2	4	1	3	3
767	2	4	7	4	5	4	2	4	1	3	3
768	2	3	7	4	5	4	2	2	0	3	3
769	4	4	7	2	5	4	2	4	1	3	3
770	2	3	5	4	5	4	2	4	0	3	3
771	4	4	1	2	5	4	2	2	1	3	3
772	4	4	1	4	2	4	2	3	0	3	3
773	2	4	4	2	5	4	2	2	1	3	3
774	2	4	4	4	5	4	2	4	1	3	3
775	4	4	7	4	5	4	2	4	1	3	3
776	4	4	7	4	5	4	2	4	1	3	3
777	4	3	7	4	5	4	2	4	0	3	3
778	2	3	1	4	5	4	2	4	1	3	3
779	4	5	1	4	2	4	4	3	0	3	3
780	2	4	7	4	5	4	2	2	1	3	3
781	2	3	7	2	5	4	2	2	0	3	3
782	2	4	7	4	5	4	2	2	1	3	3
783	4	3	7	4	5	4	2	4	1	3	3
784	4	3	4	4	2	4	2	3	0	3	3
785	2	4	7	2	5	1	2	4	1	3	3
786	2	999	1	4	2	4	4	3	0	3	3
787	2	5	1	4	2	4	4	3	0	3	3
788	999	999	999	999	999	999	2	2	0	3	3
789	2	2	1	4	2	4	2	3	0	3	3
790	2	2	1	4	2	4	4	3	0	3	3
791	4	3	1	4	2	4	2	3	1	3	3
792	4	3	1	4	2	4	2	3	0	3	3
793	2	2	7	4	3	4	2	2	1	3	3
794	2	4	1	4	3	4	2	4	1	3	3
795	2	4	4	4	5	4	2	4	1	3	3
796	2	3	4	4	5	4	2	4	0	3	3
797	2	4	6	4	5	4	2	4	1	3	3
798	3	4	7	2	5	1	2	4	1	3	3
799	2	4	7	4	5	1	2	4	1	3	3
800	2	4	7	2	5	4	2	2	0	3	3
801	2	4	7	4	5	4	2	4	1	3	3
802	2	3	7	2	5	4	2	4	1	3	3
803	2	3	7	4	5	4	2	2	1	3	3
804	2	3	7	4	5	1	2	2	1	3	3
805	2	3	7	4	5	4	2	4	1	3	3
806	2	3	7	4	5	4	2	4	1	3	3
807	2	3	7	4	5	4	2	2	1	3	3
808	2	3	7	4	5	4	2	2	0	3	3
809	2	3	7	4	5	4	2	2	0	3	3
810	2	2	7	4	5	4	2	2	1	3	3
811	2	2	7	4	5	4	2	2	1	3	3
812	4	999	7	2	5	1	2	4	0	3	3
813	4	4	7	4	5	4	2	4	0	3	3
814	4	4	7	4	5	4	2	4	1	3	3
815	4	4	7	4	5	4	2	4	1	3	3
816	4	4	7	4	5	4	2	4	1	3	3
817	4	3	7	2	5	1	2	2	1	3	3
818	4	3	7	4	5	4	2	4	1	3	3
819	4	3	7	4	5	4	2	4	1	3	3
820	2	4	5	4	5	4	2	2	1	3	3
821	2	4	1	4	5	4	2	2	0	3	3
822	2	3	1	4	5	4	2	2	1	3	3
823	4	3	7	4	2	4	2	4	1	3	3
824	2	3	6	4	2	4	2	3	0	3	3
825	4	4	4	4	2	3	2	3	1	3	3
826	2	2	1	4	2	4	4	3	1	3	3
827	2	5	1	4	2	4	4	3	0	3	3
828	2	2	1	4	2	3	4	3	0	3	3
829	4	4	7	4	5	4	2	4	1	3	3
830	4	2	4	4	2	4	4	3	0	3	3
831	999	999	999	999	2	4	4	3	0	3	3
832	4	2	6	3	2	3	4	3	0	3	3
833	4	4	6	3	4	3	3	3	0	3	3
834	4	3	1	4	5	4	2	2	0	3	3
835	2	3	1	4	2	4	2	3	1	3	3
836	3	4	7	2	5	4	2	4	0	3	3
837	2	3	7	4	5	4	2	2	1	3	3
838	4	2	7	4	5	4	2	4	0	3	3
839	2	3	7	4	5	4	2	2	0	3	3
840	2	3	1	4	5	1	2	4	1	3	3
841	2	3	7	4	5	4	2	2	1	3	3
842	4	4	7	4	5	4	2	2	1	3	3
843	2	2	1	4	2	4	4	3	0	3	3
844	2	2	1	4	2	4	2	3	0	3	3
845	2	2	1	4	2	4	4	3	0	3	3
846	4	4	4	4	5	4	2	2	0	3	3
847	2	4	7	4	5	4	2	2	1	3	3
848	2	4	7	4	5	4	2	2	1	3	3
849	2	3	7	2	5	4	2	2	1	3	3
850	4	4	7	2	5	4	2	4	1	3	3
851	4	4	7	4	5	4	2	2	0	3	3
852	4	3	7	2	5	4	2	2	1	3	3
853	4	3	7	2	5	4	2	4	1	3	3
854	2	4	5	2	5	3	2	2	1	3	3
855	4	3	1	4	5	4	2	4	1	3	3
856	4	2	1	4	2	4	4	3	0	3	3
857	999	999	999	999	999	999	999	999	999	3	3
858	3	999	6	3	4	3	2	2	0	3	3
859	2	2	1	4	2	4	2	3	0	3	3
860	2	2	1	4	2	4	4	3	0	3	3
861	4	3	1	4	2	4	2	3	1	3	3
862	4	2	1	2	2	4	2	3	0	3	3
863	2	4	5	4	3	1	2	2	1	3	3
864	2	4	4	4	5	4	2	4	1	3	3
865	4	2	4	4	5	4	2	4	1	3	3
866	2	4	7	4	5	4	2	4	1	3	3
867	2	4	7	4	5	4	2	2	1	3	3
868	2	4	7	4	5	4	2	4	1	3	3
869	2	4	7	4	5	4	2	2	0	3	3
870	2	3	7	4	5	4	2	2	1	3	3
871	2	3	7	4	5	4	2	4	1	3	3
872	2	3	7	4	5	1	2	2	1	3	3
873	2	3	7	4	5	4	2	2	0	3	3
874	4	999	7	4	5	999	2	4	0	3	3
875	4	3	7	4	5	4	2	2	1	3	3
876	4	3	7	4	5	4	2	2	0	3	3
877	4	3	7	4	5	4	2	4	1	3	3
878	4	3	7	2	5	4	2	2	1	3	3
879	4	3	7	4	5	4	2	2	1	3	3
880	4	3	7	3	5	4	2	4	0	3	3
881	2	4	1	4	5	1	2	4	1	3	3
882	2	3	1	4	5	4	2	4	0	3	3
883	2	2	1	4	5	4	2	4	1	3	3
884	2	2	1	4	5	4	2	2	0	3	3
885	4	4	1	4	5	4	2	4	0	3	3
886	4	3	1	4	5	4	2	4	1	3	3
887	4	3	1	2	5	4	2	2	0	3	3
888	2	2	4	4	5	1	4	4	0	3	9
889	2	5	1	4	3	4	4	4	1	3	9
890	4	5	999	4	5	4	4	4	1	3	9
891	4	2	4	4	5	4	4	4	0	3	9
892	4	5	4	2	5	4	999	999	1	3	9
893	2	2	6	4	5	4	4	4	0	3	9
894	2	2	7	4	5	4	4	4	1	3	9
895	2	5	7	4	5	4	4	4	999	3	9
896	2	5	7	4	5	4	4	4	1	3	9
897	4	2	7	4	5	4	4	4	0	3	9
898	4	2	7	4	5	4	4	4	1	3	9
899	4	2	7	4	5	4	4	4	0	3	9
900	4	5	7	4	5	4	4	4	0	3	9
901	2	2	1	3	5	4	4	4	0	3	9
902	2	2	1	4	5	4	4	4	0	3	9
903	2	5	1	3	5	4	4	2	0	3	9
904	2	5	1	4	5	4	4	4	1	3	9
905	2	5	1	4	5	4	4	4	1	3	9
906	4	5	1	4	5	4	4	4	1	3	9
907	4	5	1	4	5	4	4	4	1	3	9
908	4	5	1	4	5	4	4	4	1	3	9
909	2	5	7	3	5	4	4	4	0	3	9
910	2	5	7	4	5	4	4	4	0	3	9
911	4	3	7	4	5	4	4	4	1	3	9
912	4	5	2	4	5	4	4	4	1	3	9
913	2	2	7	4	5	4	4	4	0	3	9
914	2	5	7	3	5	1	4	4	0	3	9
915	2	2	1	4	5	4	4	4	1	3	9
916	2	5	1	4	5	4	4	4	1	3	9
917	2	2	7	4	5	4	2	2	1	3	9
918	4	5	1	4	2	4	4	3	0	3	9
919	2	5	6	4	5	4	4	4	1	3	9
920	2	2	7	4	5	4	4	4	1	3	9
921	4	5	7	2	5	4	4	4	1	3	9
922	4	5	1	4	5	4	4	4	1	3	9
923	2	2	4	2	5	4	4	4	1	3	9
924	4	5	1	4	5	4	4	4	1	3	9
925	4	5	1	4	5	4	4	4	1	3	9
926	2	5	7	4	5	4	4	4	0	3	9
927	4	2	7	4	5	4	4	4	1	3	9
928	4	2	7	4	5	4	4	4	0	3	9
929	2	5	1	4	5	4	4	4	1	3	9
930	2	5	7	4	5	4	4	4	0	3	9
931	2	2	7	4	5	4	4	4	1	3	9
932	2	2	7	4	5	4	4	4	1	3	9
933	4	999	7	4	5	4	4	4	1	3	9
934	4	2	7	4	5	4	4	4	1	3	9
935	4	2	1	4	5	4	4	4	1	3	9
936	2	5	1	4	5	4	4	4	1	3	9
937	2	2	7	4	5	4	4	4	1	3	9
938	2	2	7	4	5	4	4	4	1	3	9
939	4	2	7	4	5	4	4	4	1	3	9
940	4	2	4	4	999	4	4	4	1	3	9
941	2	5	1	4	5	4	4	4	0	3	9
942	4	5	1	4	5	4	4	4	1	3	9
943	2	2	1	4	5	4	4	4	0	3	9
944	2	5	1	4	5	4	4	4	1	3	9
945	4	5	1	4	5	4	4	4	1	3	9
946	2	2	7	4	5	4	4	4	0	3	9
947	2	2	7	4	5	4	4	4	1	3	9
948	4	2	7	4	5	4	4	4	1	3	9
949	2	2	7	4	5	4	4	4	1	3	9
950	4	2	7	4	5	4	4	4	1	3	9
951	2	999	2	4	5	4	4	4	1	3	9
952	2	2	4	4	5	4	4	4	1	3	9
953	2	5	7	4	5	4	4	4	1	3	9
954	2	2	5	4	5	4	4	4	0	3	9
955	4	2	7	4	4	4	4	4	1	3	9
956	2	5	1	4	5	4	4	4	1	3	9
957	2	5	1	4	5	4	4	4	1	3	9
958	4	2	1	4	5	4	4	4	1	3	9
959	4	5	1	4	5	4	4	4	1	3	9
960	4	5	1	4	5	4	4	2	1	3	9
961	2	2	4	4	5	4	4	4	0	3	9
962	2	5	7	2	5	4	4	4	0	3	9
963	2	2	4	4	5	999	2	4	0	3	9
964	2	2	4	4	5	4	4	4	1	3	9
965	4	2	1	4	5	4	4	4	1	3	9
966	4	5	7	4	5	4	4	4	1	3	9
967	2	2	1	4	5	4	4	4	1	3	9
968	4	2	1	4	5	4	4	4	1	3	9
969	4	2	7	3	5	4	4	4	1	3	9
970	2	2	7	4	5	4	4	4	1	3	9
971	2	2	4	4	5	3	4	4	0	3	9
972	2	2	7	4	5	4	4	4	1	3	9
973	2	5	7	4	5	4	4	4	0	3	9
974	2	2	4	2	5	4	4	4	1	3	9
975	4	5	7	4	5	4	4	4	1	3	9
976	4	2	5	4	5	4	4	4	0	3	9
977	4	5	7	4	5	4	4	4	1	3	9
978	2	4	7	4	5	4	2	4	1	3	9
979	2	5	7	4	5	1	4	4	1	3	9
980	4	2	1	3	5	4	4	4	1	3	9
981	2	2	1	4	5	4	4	4	1	3	9
982	4	2	1	4	3	4	4	4	1	3	9
983	2	5	1	4	5	4	4	4	1	3	9
984	2	5	1	4	5	4	4	4	1	3	9
985	4	2	1	4	5	4	4	4	0	3	9
986	999	999	999	999	999	999	999	999	999	3	9
987	3	999	999	3	5	4	4	4	1	3	9
988	2	3	7	4	5	4	2	4	1	3	9
989	2	2	7	4	5	4	4	4	1	3	9
990	2	2	7	4	5	4	4	4	1	3	9
991	4	2	7	4	5	4	4	4	1	3	9
992	4	2	7	4	5	4	4	4	1	3	9
993	3	999	1	2	5	4	4	4	1	3	9
994	2	999	1	4	5	4	4	4	1	3	9
995	2	2	1	4	5	4	4	4	1	3	9
996	2	2	1	2	5	4	4	4	1	3	9
997	2	5	1	4	5	4	4	4	1	3	9
998	2	5	1	4	5	4	4	4	1	3	9
999	2	5	1	2	5	4	4	4	1	3	9
1000	2	5	1	4	5	4	4	4	1	3	9
1001	4	2	1	4	5	4	4	2	1	3	9
1002	4	2	1	2	5	4	4	4	1	3	9
1003	4	2	1	4	5	4	4	4	0	3	9
1004	4	2	1	4	5	4	4	4	1	3	9
1005	4	5	1	4	5	4	4	4	1	3	9
1006	2	2	4	2	5	4	4	4	1	3	9
1007	2	2	4	2	5	4	4	4	1	3	9
1008	2	5	4	4	5	4	4	4	1	3	9
1009	2	2	1	4	5	4	4	4	1	3	9
1010	2	5	1	4	5	4	4	4	1	3	9
1011	2	2	7	4	5	4	4	4	1	3	9
1012	2	2	7	4	5	4	4	4	1	3	9
1013	2	5	1	4	5	4	4	4	1	3	9
1014	4	5	7	4	5	4	4	4	1	3	9
1015	4	2	7	4	5	4	4	4	1	3	9
1016	4	2	1	4	5	4	2	4	1	3	9
1017	2	2	7	4	5	4	4	4	0	3	9
1018	2	2	4	4	5	4	4	4	1	3	9
1019	2	5	4	4	5	4	4	4	0	3	9
1020	2	999	6	4	5	4	4	4	1	3	9
1021	2	2	7	4	5	4	4	4	1	3	9
1022	2	5	7	2	5	4	4	4	1	3	9
1023	2	5	5	4	5	4	4	4	1	3	9
1024	2	2	7	4	5	4	2	4	1	3	9
1025	2	2	7	4	5	4	4	4	1	3	9
1026	4	2	7	4	5	4	4	4	0	3	9
1027	4	5	5	4	5	4	4	4	1	3	9
1028	4	2	7	4	5	4	4	4	1	3	9
1029	4	5	4	4	5	4	4	4	1	3	9
1030	2	5	7	4	5	4	4	4	1	3	9
1031	4	5	7	4	5	4	4	4	1	3	9
1032	4	5	1	3	5	4	4	4	0	3	9
1033	2	2	7	4	5	4	4	4	999	3	9
1034	2	2	7	4	5	4	4	4	1	3	9
1035	2	2	7	4	5	4	4	4	0	3	9
1036	2	2	7	4	5	4	4	4	1	3	9
1037	2	2	7	4	5	4	4	4	1	3	9
1038	2	2	7	4	5	4	2	4	1	3	9
1039	4	2	7	4	5	4	4	4	0	3	9
1040	2	5	4	4	5	4	4	4	0	3	9
1041	2	2	7	2	5	4	3	4	1	3	9
1042	2	2	1	4	5	4	4	4	1	3	9
1043	4	2	7	4	5	4	4	4	0	3	9
1044	2	5	4	2	5	4	4	4	1	3	9
1045	2	2	4	4	5	4	4	4	1	3	9
1046	2	2	1	3	5	4	4	4	1	3	9
1047	2	5	7	4	3	4	4	4	1	3	9
1048	4	2	4	4	5	4	4	4	1	3	9
1049	2	2	7	4	5	4	4	4	1	3	9
1050	2	2	7	4	5	4	4	4	1	3	9
1051	4	2	7	4	5	4	4	4	1	3	9
1052	4	2	7	4	5	4	4	4	1	3	9
1053	2	5	5	4	5	4	4	4	0	3	9
1054	2	2	1	4	5	4	4	4	1	3	9
1055	2	2	1	4	5	4	4	4	1	3	9
1056	2	2	1	4	5	4	4	4	1	3	9
1057	2	5	1	4	5	1	4	4	1	3	9
1058	4	999	1	4	5	4	3	4	1	3	9
1059	4	5	1	4	5	4	4	4	1	3	9
1060	4	5	1	4	5	4	4	4	1	3	9
1061	4	5	1	4	5	4	4	4	1	3	9
1062	2	2	1	4	5	4	4	4	0	3	9
1063	2	2	1	4	3	1	4	4	1	3	9
1064	4	5	999	4	5	3	4	4	1	3	9
1065	2	2	7	4	5	4	4	4	1	3	9
1066	2	5	7	4	5	4	4	4	0	3	9
1067	4	2	7	2	5	4	4	4	0	3	9
1068	2	5	7	4	5	4	4	4	1	3	9
1069	2	2	1	4	5	4	4	4	1	3	9
1070	2	999	7	4	5	4	4	4	1	3	9
1071	2	2	7	2	5	4	4	4	1	3	9
1072	2	2	7	4	5	4	4	4	1	3	9
1073	2	2	7	4	5	4	4	4	1	3	9
1074	2	2	7	3	5	4	4	4	1	3	9
1075	2	5	7	4	5	4	4	4	1	3	9
1076	2	5	1	4	5	4	4	4	1	3	9
1077	4	3	1	4	5	4	2	4	1	3	9
1078	4	2	4	4	5	4	4	4	1	3	9
1079	4	5	7	4	5	4	4	4	0	3	9
1080	4	2	1	4	5	4	4	4	1	3	9
1081	4	5	1	4	5	4	4	4	1	3	9
1082	4	5	4	4	5	4	4	4	1	3	9
1083	2	2	7	4	5	4	4	4	1	3	9
1084	4	5	7	4	5	4	4	4	1	3	9
1085	4	5	7	4	5	4	4	4	1	3	9
1086	2	5	1	2	5	4	4	4	1	3	9
1087	4	5	1	4	5	4	4	4	1	3	9
1088	4	2	7	4	5	4	4	4	1	3	9
1089	2	5	1	4	5	4	4	4	1	3	9
1090	4	5	1	4	5	4	4	4	1	3	9
1091	4	2	7	4	5	4	4	4	1	3	9
1092	2	2	7	4	5	4	4	4	1	3	9
1093	4	5	1	4	3	4	4	4	1	3	9
1094	4	5	7	4	5	4	4	4	1	3	9
1095	2	2	1	4	5	4	4	4	1	3	9
1096	2	2	7	4	5	4	4	4	1	3	9
1097	2	2	4	2	5	4	4	4	0	3	9
1098	2	2	7	4	5	4	4	4	0	3	9
1099	2	2	7	4	5	4	4	4	1	3	9
1100	2	5	7	2	5	4	4	4	1	3	9
1101	4	5	7	4	5	4	4	4	1	3	9
1102	2	2	7	2	5	4	4	2	0	3	9
1103	4	2	1	2	5	3	4	4	1	3	9
1104	4	2	4	4	5	4	4	4	1	3	9
1105	2	2	7	4	5	4	4	4	1	3	9
1106	4	2	7	4	5	4	4	4	0	3	9
1107	4	2	7	2	5	4	4	4	1	3	9
1108	2	5	4	4	5	4	999	4	1	3	9
1109	2	999	7	2	5	4	4	4	1	3	9
1110	2	3	7	4	5	4	2	4	0	3	9
1111	2	2	7	4	5	4	4	4	1	3	9
1112	2	5	7	4	5	4	4	4	0	3	9
1113	2	5	7	4	5	4	4	4	1	3	9
1114	2	2	4	4	5	4	4	2	0	3	9
1115	2	2	1	4	5	4	4	4	1	3	9
1116	2	999	1	4	5	4	4	4	1	3	9
1117	2	2	1	4	5	4	4	4	1	3	9
1118	4	2	6	4	5	4	4	4	0	3	9
1119	4	2	1	4	5	4	4	4	1	3	9
1120	4	2	7	4	5	4	4	4	1	3	9
1121	2	2	1	2	5	4	4	4	0	3	9
1122	2	5	7	4	5	4	4	4	1	3	9
1123	2	2	4	4	5	4	4	4	0	3	9
1124	4	5	7	4	5	4	4	4	1	3	9
1125	4	5	1	4	5	4	4	4	0	3	9
1126	2	2	1	4	5	4	4	4	1	3	9
1127	2	2	7	4	5	4	4	4	1	3	9
1128	2	2	7	4	5	4	4	4	1	3	9
1129	2	2	7	2	5	4	4	4	1	3	9
1130	2	5	7	4	5	4	4	4	1	3	9
1131	4	5	7	2	5	4	4	4	1	3	9
1132	4	5	1	4	5	4	4	4	1	3	9
1133	2	2	7	4	5	4	4	4	0	3	9
1134	2	2	7	4	5	4	4	4	1	3	9
1135	4	2	7	4	5	4	4	4	1	3	9
1136	2	2	1	4	5	4	4	4	1	3	9
1137	2	2	1	4	5	4	4	4	1	3	9
1138	2	5	4	4	5	4	4	4	0	3	9
1139	2	2	7	4	5	4	4	4	1	3	9
1140	2	2	7	4	5	4	4	4	1	3	9
1141	2	2	1	4	5	4	4	4	1	3	9
1142	3	2	1	3	5	1	4	4	1	3	9
1143	2	5	1	2	5	4	4	4	1	3	9
1144	2	2	7	4	5	4	4	4	1	3	9
1145	4	5	7	4	5	1	4	4	0	3	9
1146	3	5	7	2	5	1	4	4	1	3	9
1147	4	2	4	4	5	4	4	4	0	3	9
1148	2	5	1	4	5	4	4	4	0	3	9
1149	2	5	4	3	4	4	4	4	1	3	9
1150	4	2	7	4	3	4	4	4	1	3	9
1151	2	5	1	4	3	4	4	4	1	3	9
1152	4	5	1	4	3	4	4	4	1	3	9
1153	2	2	4	2	5	4	4	4	1	3	9
1154	4	5	4	4	5	4	4	4	1	3	9
1155	4	5	4	2	5	4	4	4	1	3	9
1156	3	5	6	3	5	4	4	4	1	3	9
1157	2	2	7	4	5	4	4	4	1	3	9
1158	2	2	7	2	5	1	4	4	1	3	9
1159	2	2	7	4	5	4	4	4	1	3	9
1160	2	2	7	4	5	1	4	4	1	3	9
1161	2	2	7	4	5	1	4	4	1	3	9
1162	2	2	7	4	5	4	4	4	1	3	9
1163	2	2	7	2	5	1	4	4	1	3	9
1164	2	5	7	2	5	4	4	4	1	3	9
1165	2	5	7	4	5	4	4	4	0	3	9
1166	4	2	7	4	5	4	4	4	1	3	9
1167	4	2	7	4	5	4	4	4	1	3	9
1168	4	5	7	4	5	4	4	4	1	3	9
1169	4	5	7	4	5	4	4	4	1	3	9
1170	4	5	7	4	5	4	4	4	1	3	9
1171	4	5	7	4	5	4	4	4	1	3	9
1172	4	5	7	4	5	4	4	4	1	3	9
1173	4	5	7	4	5	4	4	4	1	3	9
1174	4	5	7	4	5	4	4	4	1	3	9
1175	4	5	7	4	5	4	4	4	1	3	9
1176	4	5	7	4	5	4	4	4	1	3	9
1177	4	5	5	2	5	4	4	4	1	3	9
1178	2	2	1	2	5	4	4	4	1	3	9
1179	2	2	1	4	5	4	4	4	1	3	9
1180	2	2	1	4	5	4	4	4	1	3	9
1181	2	2	1	4	5	4	4	4	1	3	9
1182	2	2	1	4	5	4	4	4	1	3	9
1183	2	2	1	4	5	4	4	4	0	3	9
1184	2	5	1	4	5	4	4	4	1	3	9
1185	2	5	1	4	5	4	4	4	1	3	9
1186	2	5	1	4	5	4	4	4	1	3	9
1187	2	5	1	4	5	4	4	4	1	3	9
1188	4	5	1	4	5	4	4	4	1	3	9
1189	4	5	1	2	5	4	4	4	1	3	9
1190	2	5	7	4	5	1	4	4	0	3	9
1191	2	5	4	4	5	4	4	4	1	3	9
1192	2	2	7	4	5	4	4	4	0	3	9
1193	2	2	4	4	5	4	4	4	1	3	9
1194	2	2	7	4	5	1	4	4	1	3	9
1195	2	3	1	4	5	4	2	4	1	3	9
1196	2	5	1	3	5	4	4	4	1	3	9
1197	2	5	1	4	5	4	4	4	1	3	9
1198	2	2	4	4	5	4	4	4	0	3	9
1199	2	5	1	4	5	4	4	4	0	3	9
1200	2	5	1	2	5	4	4	4	1	3	9
1201	2	5	7	4	5	4	4	4	1	3	9
1202	2	5	1	4	5	4	4	4	0	3	9
1203	2	5	1	4	5	4	4	4	1	3	9
1204	2	2	7	4	3	4	4	4	1	3	9
1205	2	5	6	3	5	4	3	4	0	3	9
1206	2	2	2	4	5	4	4	4	0	3	9
1207	2	2	1	4	5	4	4	4	1	3	9
1208	2	2	1	4	5	4	4	4	1	3	9
1209	2	5	1	4	5	4	4	4	1	3	9
1210	2	5	7	4	5	4	4	4	1	3	9
1211	4	999	7	2	5	4	4	4	1	3	9
1212	2	5	4	4	5	4	4	4	1	3	9
1213	3	5	7	2	5	4	4	4	1	3	9
1214	2	2	7	4	5	4	4	4	1	3	9
1215	2	2	7	4	5	1	4	4	0	3	9
1216	2	2	1	4	5	4	4	4	0	3	9
1217	4	2	7	4	5	4	4	4	1	3	9
1218	2	2	7	4	5	4	4	4	1	3	9
1219	2	2	7	4	5	4	4	4	1	3	9
1220	4	5	7	3	5	4	4	4	1	3	9
1221	2	2	7	2	5	1	4	2	1	3	9
1222	2	3	1	4	5	4	2	4	1	3	9
1223	2	2	7	4	5	4	4	4	1	3	9
1224	2	2	7	4	5	4	4	4	1	3	9
1225	4	3	7	4	5	4	2	4	1	3	9
1226	2	2	7	4	5	4	4	4	1	3	9
1227	2	2	4	4	5	4	4	4	1	3	9
1228	2	3	7	4	5	4	2	4	1	3	9
1229	2	2	7	4	5	4	4	4	1	3	9
1230	2	5	7	2	5	4	4	4	1	3	9
1231	2	5	5	4	5	4	4	4	1	3	9
1232	2	2	1	4	5	4	4	4	1	3	9
1233	2	2	7	4	5	4	4	4	1	3	9
1234	4	5	7	4	5	4	4	4	0	3	9
1235	3	2	1	3	5	1	4	4	1	3	9
1236	2	2	7	4	5	4	4	4	1	3	9
1237	2	5	7	4	5	4	4	4	1	3	9
1238	3	2	6	3	4	4	2	4	1	3	9
1239	2	2	4	3	5	3	4	4	1	3	9
1240	2	5	4	2	5	4	4	4	1	3	9
1241	4	5	4	4	5	1	4	4	0	3	9
1242	4	5	4	4	5	4	4	4	1	3	9
1243	4	5	4	4	5	4	4	4	0	3	9
1244	2	2	7	4	5	4	2	4	1	3	9
1245	2	2	7	4	5	4	4	4	1	3	9
1246	2	2	7	4	5	4	4	4	1	3	9
1247	2	2	7	4	5	4	4	4	1	3	9
1248	2	5	7	3	5	4	4	4	1	3	9
1249	2	5	7	4	5	4	4	4	1	3	9
1250	4	2	7	4	5	4	4	4	1	3	9
1251	4	2	7	4	5	4	4	4	1	3	9
1252	4	2	7	4	5	4	4	4	0	3	9
1253	4	5	7	4	5	4	4	4	1	3	9
1254	2	5	5	4	5	4	4	4	1	3	9
1255	2	2	1	4	5	4	4	4	0	3	9
1256	2	5	1	4	5	4	4	4	1	3	9
1257	2	5	1	4	5	4	4	4	1	3	9
1258	4	2	1	4	5	4	2	4	1	3	9
1259	4	2	1	4	5	4	4	4	1	3	9
1260	4	2	1	4	5	4	4	4	1	3	9
1261	2	5	4	2	5	4	4	4	1	3	9
1262	2	5	4	4	5	4	4	4	1	3	9
1263	4	2	1	2	5	4	4	4	1	3	9
1264	2	5	4	2	5	4	4	4	0	3	9
1265	2	3	4	4	5	4	2	4	0	3	9
1266	2	2	4	4	5	4	4	4	1	3	9
1267	2	2	4	4	5	4	4	4	1	3	9
1268	2	2	4	4	5	4	4	4	1	3	9
1269	2	5	4	4	5	4	4	4	0	3	9
1270	2	5	4	3	5	4	4	4	1	3	9
1271	4	5	4	4	5	4	4	4	1	3	9
1272	3	5	7	2	5	3	4	4	1	3	9
1273	2	3	7	4	5	4	2	4	1	3	9
1274	2	2	7	4	5	4	4	4	1	3	9
1275	2	2	7	4	5	4	4	4	1	3	9
1276	2	2	7	4	5	4	4	4	1	3	9
1277	2	2	7	4	5	4	4	4	0	3	9
1278	2	2	7	4	5	4	4	4	1	3	9
1279	2	2	7	4	5	4	4	4	1	3	9
1280	2	2	7	2	5	4	4	4	1	3	9
1281	2	5	7	4	5	4	4	3	1	3	9
1282	2	5	7	4	5	4	4	2	1	3	9
1283	2	5	7	4	5	4	4	4	1	3	9
1284	2	5	7	4	5	4	4	4	1	3	9
1285	2	5	7	4	5	4	4	4	1	3	9
1286	4	2	7	4	5	4	4	4	1	3	9
1287	4	2	7	4	5	4	4	4	1	3	9
1288	4	5	7	4	5	4	4	4	0	3	9
1289	4	5	7	4	5	4	4	4	1	3	9
1290	4	5	7	4	5	4	4	4	1	3	9
1291	4	5	7	4	5	4	4	4	1	3	9
1292	4	5	7	4	5	4	4	2	0	3	9
1293	4	5	7	4	5	4	4	4	1	3	9
1294	4	5	7	4	5	4	4	4	1	3	9
1295	4	5	2	4	5	4	4	4	1	3	9
1296	3	5	1	3	5	4	4	4	1	3	9
1297	2	3	1	4	5	4	2	2	1	3	9
1298	2	2	1	4	5	4	4	4	1	3	9
1299	2	2	1	4	5	4	4	4	1	3	9
1300	2	2	1	3	5	4	4	4	1	3	9
1301	2	2	1	4	5	4	4	4	1	3	9
1302	2	2	1	4	5	4	4	4	1	3	9
1303	2	5	1	2	5	4	4	4	0	3	9
1304	2	5	1	4	5	4	4	4	1	3	9
1305	2	5	1	4	5	4	4	4	1	3	9
1306	2	5	1	4	5	4	4	4	1	3	9
1307	4	2	1	4	5	4	4	4	1	3	9
1308	2	2	7	4	5	4	4	4	1	3	9
1309	2	2	4	2	5	4	4	4	1	3	9
1310	2	2	1	4	5	4	4	4	1	3	9
1311	4	2	1	4	5	4	2	4	0	3	9
1312	2	2	4	4	5	4	4	4	1	3	9
1313	2	2	4	4	5	4	4	4	1	3	9
1314	4	5	4	4	5	4	4	4	1	3	9
1315	4	2	7	4	5	1	4	4	1	3	9
1316	2	5	1	4	5	4	4	4	1	3	9
1317	4	2	1	4	5	4	4	4	1	3	9
1318	2	2	1	4	5	4	2	4	1	3	9
1319	2	2	1	4	5	4	4	4	0	3	9
1320	2	5	7	4	5	4	4	2	0	3	9
1321	4	5	1	4	5	4	4	4	1	3	9
1322	2	2	1	4	5	4	4	4	1	3	9
1323	2	5	1	4	5	4	4	4	1	3	9
1324	4	5	7	2	5	4	4	4	1	3	9
1325	2	2	4	4	5	4	4	4	1	3	9
1326	2	2	4	4	5	4	4	4	1	3	9
1327	2	5	1	4	5	4	4	4	1	3	9
1328	2	2	7	4	5	4	4	4	1	3	9
1329	4	2	4	4	5	4	4	4	0	3	9
1330	2	2	1	4	5	4	2	4	1	3	9
1331	2	5	1	4	5	4	4	4	0	3	9
1332	4	5	7	4	5	4	4	4	1	3	9
1333	2	2	1	4	5	4	4	4	1	3	9
1334	4	2	1	4	5	4	4	4	0	3	9
1335	2	2	7	4	5	4	4	4	1	3	9
1336	2	2	1	4	5	4	4	4	1	3	9
1337	2	5	1	2	5	4	4	4	1	3	9
1338	2	2	1	4	5	4	4	2	1	3	9
1339	2	2	4	4	5	4	4	4	0	3	9
1340	4	2	7	4	5	4	4	4	1	3	9
1341	999	999	6	4	5	3	4	4	1	3	9
1342	2	3	7	4	5	4	2	4	0	3	9
1343	2	3	1	4	5	4	2	4	1	3	9
1344	2	2	1	4	5	4	2	4	1	3	9
1345	2	5	7	2	5	1	4	4	0	3	9
1346	2	2	7	4	5	4	4	4	0	3	9
1347	4	2	7	4	5	4	4	4	1	3	9
1348	2	3	1	4	5	4	2	4	1	3	9
1349	4	2	7	4	5	4	4	4	1	3	9
1350	2	2	7	4	5	4	4	4	1	3	9
1351	3	5	7	2	5	1	4	4	999	3	9
1352	4	5	1	4	5	4	4	4	1	3	9
1353	2	2	7	4	5	3	2	4	1	3	9
1354	2	3	7	4	5	4	2	4	1	3	9
1355	4	2	7	4	5	4	4	4	0	3	9
1356	2	3	4	2	5	1	2	4	1	3	9
1357	2	2	4	4	5	4	4	4	1	3	9
1358	2	2	4	3	5	4	4	4	1	3	9
1359	2	5	4	4	5	4	4	4	1	3	9
1360	4	3	4	4	5	4	2	4	1	3	9
1361	4	2	4	2	5	1	4	4	0	3	9
1362	4	2	4	4	5	4	4	4	1	3	9
1363	4	5	4	4	5	4	4	4	1	3	9
1364	2	3	7	4	5	4	2	4	1	3	9
1365	2	3	7	2	5	3	3	4	0	3	9
1366	2	2	7	4	5	4	4	4	1	3	9
1367	2	2	7	4	5	4	4	4	1	3	9
1368	2	2	7	4	5	4	2	2	0	3	9
1369	2	2	7	4	5	4	4	4	1	3	9
1370	2	2	7	3	5	4	4	4	1	3	9
1371	2	2	7	4	5	4	4	4	1	3	9
1372	2	2	7	4	5	4	4	4	0	3	9
1373	2	2	7	4	5	4	4	4	0	3	9
1374	2	2	7	4	5	4	4	4	1	3	9
1375	2	2	7	4	5	4	4	4	0	3	9
1376	2	2	7	4	5	4	4	4	0	3	9
1377	2	2	7	4	5	4	4	4	1	3	9
1378	2	2	7	3	5	4	4	4	0	3	9
1379	2	2	7	4	5	4	4	4	1	3	9
1380	2	2	7	4	5	4	4	4	1	3	9
1381	2	2	7	4	5	4	4	4	0	3	9
1382	2	2	7	4	5	4	4	4	0	3	9
1383	2	5	7	4	5	4	4	4	1	3	9
1384	2	5	7	4	5	4	4	4	0	3	9
1385	2	5	7	4	5	4	4	4	1	3	9
1386	2	5	7	4	5	4	4	4	0	3	9
1387	2	5	7	4	5	1	4	4	0	3	9
1388	2	5	7	4	5	4	4	4	1	3	9
1389	2	5	7	4	5	4	4	4	1	3	9
1390	2	5	7	4	5	4	4	4	1	3	9
1391	2	5	7	4	5	4	4	4	1	3	9
1392	2	5	7	3	5	4	4	4	0	3	9
1393	2	5	7	4	5	4	4	4	1	3	9
1394	2	5	7	4	5	4	4	4	1	3	9
1395	4	999	7	4	5	4	4	4	999	3	9
1396	4	3	7	4	5	4	2	4	1	3	9
1397	4	2	7	4	5	4	2	4	1	3	9
1398	4	2	7	4	5	4	4	4	1	3	9
1399	4	2	7	4	5	4	4	4	1	3	9
1400	4	2	7	2	5	4	4	4	1	3	9
1401	4	2	7	4	5	1	4	4	1	3	9
1402	4	2	7	4	5	1	4	4	1	3	9
1403	4	2	7	4	5	4	4	4	1	3	9
1404	4	2	7	4	5	4	4	4	1	3	9
1405	4	2	7	3	5	4	4	4	1	3	9
1406	4	2	7	2	5	4	4	4	1	3	9
1407	4	2	7	4	5	4	4	4	1	3	9
1408	4	5	7	4	5	4	4	2	0	3	9
1409	4	5	7	4	5	4	4	4	1	3	9
1410	4	5	7	4	5	4	4	4	1	3	9
1411	4	5	7	2	5	4	4	4	1	3	9
1412	4	5	7	4	5	4	4	4	1	3	9
1413	4	5	7	4	5	4	4	4	0	3	9
1414	4	5	7	4	5	4	4	4	1	3	9
1415	4	5	7	4	5	4	4	4	1	3	9
1416	2	2	1	4	5	4	4	4	1	3	9
1417	2	2	1	4	5	4	4	4	0	3	9
1418	2	2	1	3	5	3	4	4	1	3	9
1419	2	2	1	4	5	4	4	4	1	3	9
1420	2	5	1	4	5	4	4	2	0	3	9
1421	2	5	1	4	5	1	4	4	0	3	9
1422	4	3	1	4	5	4	2	4	1	3	9
1423	4	2	1	4	5	4	4	4	1	3	9
1424	4	2	1	4	5	4	4	4	1	3	9
1425	4	5	1	4	5	4	4	4	0	3	9
1426	4	2	7	4	3	4	4	4	1	3	9
1427	2	2	4	2	5	4	4	4	0	3	9
1428	2	5	1	4	5	4	4	2	1	3	9
1429	2	5	4	4	5	4	4	4	1	3	9
1430	2	2	7	4	5	4	4	4	1	3	9
1431	2	2	7	4	5	4	4	4	1	3	9
1432	2	2	7	4	5	4	4	4	1	3	9
1433	2	2	1	4	5	4	4	4	1	3	9
1434	2	3	7	4	5	4	2	4	1	3	9
1435	2	3	7	3	5	1	2	4	1	3	9
1436	2	5	1	4	5	4	4	4	1	3	9
1437	4	3	7	4	5	4	2	4	0	3	9
1438	2	2	7	4	5	4	4	4	1	3	9
1439	2	5	7	4	5	4	4	4	1	3	9
1440	4	5	7	4	5	1	4	4	1	3	9
1441	2	5	1	2	3	4	4	4	0	3	9
1442	2	2	7	4	5	4	4	4	1	3	9
1443	2	2	7	4	5	4	4	4	1	3	9
1444	4	2	1	4	5	4	2	4	1	3	9
1445	4	5	2	4	5	4	4	4	0	3	9
1446	4	5	1	4	5	4	4	4	1	3	9
1447	4	5	1	4	5	4	4	4	1	3	9
1448	4	5	1	4	5	4	4	4	1	3	9
1449	2	2	7	4	5	4	4	4	0	3	9
1450	2	2	7	2	5	4	4	4	1	3	9
1451	2	2	7	4	5	4	4	4	1	3	9
1452	2	2	7	4	5	4	4	4	1	3	9
1453	2	2	5	4	5	4	4	4	1	3	9
1454	2	2	2	4	5	4	4	4	1	3	9
1455	4	2	1	4	5	4	4	2	1	3	9
1456	2	5	1	4	5	4	4	4	1	3	9
1457	2	2	7	4	5	1	4	4	0	3	9
1458	2	3	7	4	5	4	3	4	1	3	9
1459	2	999	1	4	3	4	4	4	0	3	9
1460	2	2	5	2	5	4	4	4	0	3	9
1461	4	2	2	4	5	4	4	4	1	3	9
1462	4	2	7	4	5	4	4	4	1	3	9
1463	2	2	4	2	5	1	4	4	1	3	9
1464	4	2	7	4	5	4	4	4	0	3	9
1465	2	2	7	4	5	4	4	4	1	3	9
1466	2	2	7	4	5	4	4	4	1	3	9
1467	2	2	7	4	5	4	4	4	1	3	9
1468	2	2	7	4	5	4	4	4	1	3	9
1469	2	5	7	2	5	1	4	4	1	3	9
1470	4	5	7	4	5	4	3	2	1	3	9
1471	2	2	1	4	5	4	4	4	1	3	9
1472	2	2	1	4	5	4	4	4	1	3	9
1473	2	5	7	4	5	1	4	4	1	3	9
1474	4	2	4	4	5	4	4	4	1	3	9
1475	2	2	7	4	5	4	4	4	1	3	9
1476	2	2	7	2	5	4	4	4	1	3	9
1477	2	5	7	4	5	4	4	4	0	3	9
1478	2	5	7	4	5	4	4	4	1	3	9
1479	4	2	7	4	5	4	4	4	1	3	9
1480	4	2	7	4	5	4	4	4	1	3	9
1481	2	2	1	4	5	4	4	4	1	3	9
1482	4	3	1	4	5	4	2	4	1	3	9
1483	2	2	7	4	5	4	4	4	1	3	9
1484	4	2	4	4	5	4	4	4	1	3	9
1485	2	5	7	4	5	4	4	4	0	3	9
1486	4	5	6	4	5	4	4	4	0	3	9
1487	2	2	7	4	5	4	4	4	0	3	9
1488	2	2	5	4	5	4	4	4	1	3	9
1489	2	2	7	4	5	4	2	4	1	3	9
1490	2	2	4	4	5	4	4	4	1	3	9
1491	4	5	6	4	5	4	4	4	1	3	9
1492	2	2	1	4	5	4	4	4	0	3	9
1493	2	5	7	4	5	4	4	4	1	3	9
1494	2	5	7	4	5	4	4	4	1	3	9
1495	2	5	7	4	5	4	4	4	0	3	9
1496	2	5	7	4	5	4	4	4	0	3	9
1497	2	5	7	4	5	4	4	4	1	3	9
1498	2	2	7	4	5	4	4	4	1	3	9
1499	4	2	7	4	5	4	4	4	1	3	9
1500	2	2	1	4	5	4	4	4	1	3	9
1501	2	2	4	4	5	4	4	4	0	3	9
1502	2	5	7	4	5	4	4	4	0	3	9
1503	4	5	7	2	5	4	4	4	1	3	9
1504	2	2	4	4	5	4	4	4	1	3	9
1505	2	2	4	4	5	4	4	4	1	3	9
1506	2	5	4	4	5	4	4	4	1	3	9
1507	2	5	4	3	5	4	4	4	1	3	9
1508	2	3	6	4	5	4	4	4	0	3	9
1509	2	999	7	4	5	4	4	4	0	3	9
1510	2	3	7	4	5	4	2	4	1	3	9
1511	2	2	7	2	5	4	4	4	1	3	9
1512	2	2	7	4	5	4	4	4	1	3	9
1513	2	2	7	4	5	4	4	4	1	3	9
1514	2	2	7	4	5	4	4	2	0	3	9
1515	2	2	7	4	5	4	4	4	0	3	9
1516	2	2	7	4	5	4	4	4	1	3	9
1517	2	2	7	4	5	4	4	4	1	3	9
1518	2	5	7	4	5	1	4	4	1	3	9
1519	2	5	7	4	5	4	4	4	1	3	9
1520	2	5	7	4	5	4	4	4	1	3	9
1521	2	5	7	2	5	1	4	4	1	3	9
1522	2	5	7	4	5	1	4	4	0	3	9
1523	2	5	7	4	5	4	4	4	1	3	9
1524	2	5	7	4	5	4	4	4	999	3	9
1525	4	2	7	2	5	1	4	4	1	3	9
1526	4	2	7	4	5	4	4	4	1	3	9
1527	4	2	7	4	5	4	4	4	0	3	9
1528	4	5	7	2	5	4	4	4	1	3	9
1529	2	2	1	4	5	4	4	4	0	3	9
1530	2	2	1	4	5	4	4	4	1	3	9
1531	2	2	1	4	5	4	4	4	1	3	9
1532	4	5	1	2	5	4	4	4	1	3	9
1533	4	5	1	4	5	4	4	2	1	3	9
1534	4	5	1	4	5	4	4	4	1	3	9
1535	4	2	6	4	5	4	4	4	1	3	9
1536	2	2	4	4	5	1	4	4	1	3	9
1537	4	2	7	4	5	4	4	4	1	3	9
1538	4	5	1	4	5	4	4	4	0	3	9
1539	2	2	7	4	5	4	4	4	1	3	9
1540	2	2	7	4	5	4	4	4	1	3	9
1541	2	5	1	4	5	4	4	4	1	3	9
1542	2	2	1	4	5	4	4	4	1	3	9
1543	2	2	7	4	5	4	4	4	1	3	9
1544	4	5	7	4	5	4	4	4	0	3	9
1545	2	2	4	4	5	4	4	2	1	3	9
1546	4	3	7	4	5	4	2	4	0	3	9
1547	4	5	7	4	5	4	3	4	1	3	9
1548	2	4	1	4	5	4	2	4	0	3	9
1549	2	5	1	4	5	4	4	4	0	3	9
1550	2	2	7	3	5	4	4	4	1	3	9
1551	2	2	1	4	5	4	4	4	1	3	9
1552	3	2	7	2	5	1	4	4	1	3	9
1553	3	2	7	2	5	1	4	4	1	3	9
1554	2	3	7	2	5	1	2	4	1	3	9
1555	2	2	7	4	5	4	4	4	0	3	9
1556	4	2	7	4	5	4	4	4	0	3	9
1557	2	5	5	4	5	4	4	4	1	3	9
1558	2	2	7	4	5	4	4	4	1	3	9
1559	2	2	4	2	5	4	4	4	0	3	9
1560	4	5	7	4	5	4	4	4	1	3	9
1561	2	3	1	4	5	4	2	4	1	3	9
1562	2	2	7	4	5	4	4	4	0	3	9
1563	2	2	1	2	5	4	2	4	1	3	9
1564	2	5	7	4	5	4	4	4	1	3	9
1565	2	2	7	2	5	1	2	2	0	3	9
1566	2	5	7	4	5	4	4	2	0	3	9
1567	2	5	7	4	5	4	4	4	1	3	9
1568	4	5	7	2	5	4	4	4	0	3	9
1569	4	5	1	4	5	4	4	4	1	3	9
1570	2	5	7	4	5	4	4	2	1	3	9
1571	4	2	7	4	5	4	4	4	1	3	9
1572	2	5	7	4	5	4	4	4	1	3	9
1573	2	2	7	2	5	4	4	4	0	3	9
1574	2	2	7	4	5	4	4	4	1	3	9
1575	4	2	7	4	5	4	4	4	1	3	9
1576	2	3	4	4	5	4	2	4	1	3	9
1577	2	5	4	2	5	1	4	4	1	3	9
1578	2	2	7	4	5	4	4	4	1	3	9
1579	2	2	7	2	5	4	4	4	1	3	9
1580	2	2	7	2	5	4	4	2	1	3	9
1581	2	2	7	4	5	4	4	4	1	3	9
1582	2	2	7	2	5	3	4	4	1	3	9
1583	2	5	7	4	5	4	4	4	1	3	9
1584	2	5	7	4	5	4	4	4	1	3	9
1585	2	5	5	2	5	4	3	4	1	3	9
1586	2	5	1	4	5	4	4	4	1	3	9
1587	2	2	7	4	5	4	4	2	1	3	9
1588	4	5	1	4	5	4	4	4	1	3	9
1589	4	5	4	4	5	4	4	4	1	3	9
1590	2	5	7	4	5	4	4	4	1	3	9
1591	4	5	1	4	5	4	4	4	1	3	9
1592	2	5	7	2	3	4	4	4	1	3	9
1593	2	2	4	4	5	1	4	4	1	3	9
1594	2	2	7	4	5	4	4	4	1	3	9
1595	2	2	7	4	5	4	4	4	1	3	9
1596	2	5	7	4	5	4	4	4	1	3	9
1597	2	2	1	4	5	4	4	4	1	3	9
1598	4	5	1	4	5	4	4	4	1	3	9
1599	2	2	1	4	5	4	4	4	1	3	9
1600	2	2	1	4	2	4	4	3	0	3	9
1601	2	2	7	4	5	4	4	4	0	3	9
1602	4	5	7	4	5	4	4	4	1	3	9
1603	2	2	7	4	5	4	4	4	1	3	9
1604	2	5	1	3	5	4	4	4	1	3	9
1605	4	5	1	4	5	4	4	4	1	3	9
1606	2	3	7	4	5	4	2	2	1	3	9
1607	2	3	7	4	5	4	3	4	1	3	9
1608	2	5	4	4	5	4	4	4	1	3	9
1609	4	5	7	4	5	4	4	2	0	3	9
1610	2	5	5	4	3	4	4	2	1	3	9
1611	2	5	7	3	5	4	4	4	0	3	9
1612	2	5	1	4	5	4	4	4	1	3	9
1613	2	5	7	4	5	4	4	4	1	3	9
1614	3	2	6	3	4	4	4	4	0	3	9
1615	3	5	6	3	4	3	4	4	0	3	9
1616	2	2	7	3	5	4	4	4	1	3	9
1617	2	2	7	4	5	4	4	4	1	3	9
1618	2	2	7	4	5	1	4	4	1	3	9
1619	2	5	7	4	5	4	4	4	1	3	9
1620	2	5	7	2	5	4	4	4	1	3	9
1621	2	5	7	2	5	4	4	4	1	3	9
1622	2	5	7	4	5	4	4	4	1	3	9
1623	2	5	7	2	5	1	4	4	999	3	9
1624	4	2	7	4	5	4	4	4	1	3	9
1625	4	2	7	4	5	3	4	4	0	3	9
1626	2	2	1	4	5	1	4	4	1	3	9
1627	2	5	1	4	5	4	4	4	1	3	9
1628	4	2	4	4	5	4	4	4	1	3	9
1629	4	5	1	4	5	4	4	4	1	3	9
1630	4	5	1	4	5	4	4	4	1	3	9
1631	999	999	999	999	999	999	999	999	999	3	9
1632	2	2	7	4	2	3	4	4	0	3	9
1633	2	2	4	4	5	4	4	4	1	3	9
1634	2	5	4	4	5	4	4	4	1	3	9
1635	2	5	4	4	5	4	4	2	1	3	9
1636	2	5	4	4	5	4	4	2	1	3	9
1637	2	5	4	3	5	4	4	4	1	3	9
1638	2	5	4	3	5	4	4	4	0	3	9
1639	2	5	4	4	5	4	4	4	0	3	9
1640	4	3	4	4	5	4	2	4	0	3	9
1641	4	5	4	4	5	1	4	4	1	3	9
1642	4	5	4	4	5	4	4	4	0	3	9
1643	3	3	7	2	5	1	2	4	1	3	9
1644	2	999	7	4	5	4	4	4	1	3	9
1645	2	999	7	4	5	4	4	4	0	3	9
1646	2	3	7	4	5	4	2	4	1	3	9
1647	2	3	7	4	5	4	2	4	1	3	9
1648	2	2	7	4	5	4	2	4	1	3	9
1649	2	2	7	4	5	4	4	4	0	3	9
1650	2	2	7	4	5	4	4	4	1	3	9
1651	2	2	7	4	5	4	4	4	0	3	9
1652	2	2	7	4	5	4	4	4	0	3	9
1653	2	2	7	4	5	4	4	4	1	3	9
1654	2	2	7	4	5	4	4	4	0	3	9
1655	2	2	7	4	5	4	4	4	0	3	9
1656	2	5	7	2	5	4	4	2	1	3	9
1657	2	5	7	4	5	4	4	4	1	3	9
1658	2	5	7	4	5	4	4	4	1	3	9
1659	2	5	7	4	5	4	4	4	1	3	9
1660	2	5	7	4	5	4	4	4	1	3	9
1661	2	5	7	4	5	4	4	4	1	3	9
1662	2	5	7	4	5	4	4	4	0	3	9
1663	2	5	7	4	5	4	4	4	1	3	9
1664	2	5	7	4	5	4	4	4	1	3	9
1665	2	5	7	2	5	4	4	2	1	3	9
1666	2	5	7	4	5	4	4	2	1	3	9
1667	2	5	7	4	5	4	4	4	1	3	9
1668	2	5	7	4	5	4	4	4	1	3	9
1669	2	5	7	4	5	4	4	4	1	3	9
1670	2	5	7	4	5	4	4	4	999	3	9
1671	2	5	7	4	5	4	4	4	999	3	9
1672	2	5	7	4	5	4	4	4	1	3	9
1673	2	5	7	4	5	4	4	4	1	3	9
1674	2	5	7	4	5	4	4	4	1	3	9
1675	4	2	7	4	5	4	4	4	1	3	9
1676	4	2	7	4	5	4	4	4	1	3	9
1677	4	2	7	4	5	4	4	4	1	3	9
1678	4	2	7	4	5	4	4	4	1	3	9
1679	4	5	7	4	5	4	4	4	1	3	9
1680	4	5	7	4	5	4	4	4	1	3	9
1681	4	5	7	4	5	4	4	4	1	3	9
1682	4	5	7	4	5	3	4	4	0	3	9
1683	2	5	5	2	5	4	4	4	1	3	9
1684	2	3	1	4	5	4	2	4	0	3	9
1685	2	3	1	4	5	4	2	4	1	3	9
1686	2	2	1	4	5	4	3	4	1	3	9
1687	2	2	1	4	5	4	4	4	1	3	9
1688	2	2	1	4	5	4	4	2	1	3	9
1689	2	2	1	4	5	4	4	4	1	3	9
1690	2	2	1	4	5	4	4	4	1	3	9
1691	2	2	1	3	5	1	4	4	1	3	9
1692	2	5	1	4	5	4	4	4	1	3	9
1693	2	5	1	4	5	4	4	4	1	3	9
1694	2	5	1	4	5	4	4	4	1	3	9
1695	4	2	1	4	5	4	2	4	1	3	9
1696	4	2	1	4	5	4	4	2	1	3	9
1697	4	5	1	4	5	4	4	4	0	3	9
1698	4	5	1	4	5	4	4	4	1	3	9
1699	4	5	1	4	5	4	4	4	0	3	9
1700	2	2	6	4	5	4	4	4	1	3	9
1701	2	4	1	4	2	4	2	3	0	3	9
1702	2	2	6	4	5	4	4	4	0	3	9
1703	4	2	4	4	5	1	4	4	0	3	9
1704	2	4	7	4	5	4	2	4	1	3	9
1705	2	2	7	4	5	4	4	4	0	3	9
1706	2	2	1	4	5	4	4	4	1	3	9
1707	2	4	1	4	5	4	2	4	1	3	9
1708	2	3	7	2	5	4	2	4	1	3	9
1709	2	3	7	4	5	999	2	4	1	3	9
1710	2	3	4	4	5	4	4	4	0	3	9
1711	2	4	1	4	4	4	2	3	1	3	9
1712	4	5	7	4	5	4	4	4	1	3	9
1713	4	4	7	4	3	4	4	4	1	3	9
1714	2	4	7	4	5	4	2	4	0	3	9
1715	2	4	7	4	5	4	4	4	1	3	9
1716	2	3	7	4	5	4	2	2	1	3	9
1717	2	4	7	4	5	4	2	4	0	3	9
1718	4	5	4	4	5	1	4	4	1	3	9
1719	2	2	7	4	5	4	4	4	1	3	9
1720	2	3	7	2	5	3	3	4	1	3	9
1721	2	4	7	4	5	4	2	4	1	3	9
1722	2	4	6	4	4	3	2	4	1	3	9
1723	2	4	7	4	5	4	2	4	1	3	9
1724	2	2	7	2	5	4	4	4	0	3	9
1725	4	2	4	4	5	4	4	4	0	3	9
1726	2	3	4	4	5	4	2	4	1	3	9
1727	2	3	7	4	5	4	3	4	0	3	9
1728	2	2	7	4	5	4	4	4	1	3	9
1729	2	4	7	4	5	4	2	4	1	3	9
1730	2	4	7	4	5	1	2	4	0	3	9
1731	2	4	7	3	5	4	2	4	0	3	9
1732	2	3	7	4	5	4	2	2	1	3	9
1733	2	3	7	4	5	4	2	2	1	3	9
1734	2	3	7	4	5	4	2	999	1	3	9
1735	2	4	5	2	5	4	2	4	1	3	9
1736	2	3	7	4	999	999	2	2	1	3	9
1737	2	4	4	4	5	4	2	4	1	3	9
1738	2	2	4	4	5	3	4	4	0	3	9
1739	2	5	4	4	5	1	4	4	1	3	9
1740	4	4	4	4	5	4	2	4	0	3	9
1741	2	4	6	4	5	4	4	4	1	3	9
1742	2	4	7	4	5	4	2	4	1	3	9
1743	2	4	7	4	5	4	2	4	1	3	9
1744	2	4	7	2	5	4	2	4	1	3	9
1745	2	4	7	4	5	4	4	4	1	3	9
1746	2	4	7	4	5	4	2	4	1	3	9
1747	2	3	7	4	5	4	2	4	1	3	9
1748	2	3	7	4	5	4	2	4	1	3	9
1749	4	4	7	4	5	3	2	4	1	3	9
1750	4	4	7	4	5	4	2	4	1	3	9
1751	4	3	7	2	5	4	2	4	1	3	9
1752	2	4	5	4	5	4	2	4	1	3	9
1753	4	2	7	4	5	4	4	4	1	3	9
1754	4	4	7	4	5	4	2	4	0	3	9
1755	2	4	7	4	5	4	2	4	1	3	9
1756	2	4	6	4	5	4	2	4	1	3	9
1757	4	2	7	4	5	4	4	4	1	3	9
1758	2	999	7	4	5	4	3	4	1	3	9
1759	2	4	4	4	5	4	2	4	1	3	9
1760	4	5	4	4	5	4	4	4	1	3	9
1761	2	3	7	4	5	4	2	4	1	3	9
1762	3	4	6	3	5	4	2	2	0	3	9
1763	4	4	7	4	5	4	4	4	1	3	9
1764	2	4	7	4	5	4	2	4	1	3	9
1765	2	4	7	4	5	4	4	4	0	3	9
1766	4	4	7	4	5	4	2	4	1	3	9
1767	2	4	7	4	5	4	3	4	1	3	9
1768	4	4	5	4	5	1	2	4	0	3	9
1769	2	4	1	4	5	4	2	4	1	3	9
1770	2	4	6	2	5	1	2	4	1	3	9
1771	4	4	6	3	5	1	3	4	1	3	9
1772	2	4	7	4	5	4	4	4	1	3	9
1773	2	4	7	4	5	4	2	4	1	3	9
1774	2	3	7	4	5	4	3	4	1	3	9
1775	2	3	7	4	5	4	2	4	0	3	9
1776	2	2	7	4	5	4	2	2	0	3	9
1777	4	4	7	4	5	4	2	4	0	3	9
1778	2	999	1	4	5	4	2	4	1	3	9
1779	2	4	1	4	5	4	2	4	1	3	9
1780	2	3	7	4	5	4	4	4	0	3	9
1781	2	2	1	3	3	4	4	4	1	3	9
1782	2	5	4	4	5	4	4	4	1	3	9
1783	2	999	6	3	5	3	2	4	0	3	9
1784	2	4	7	999	5	4	2	2	1	3	9
1785	2	3	7	4	5	4	2	4	1	3	9
1786	4	4	2	4	5	4	4	4	1	3	9
1787	2	4	7	2	5	4	2	4	1	3	9
1788	2	4	7	3	5	1	2	4	1	3	9
1789	3	4	6	4	5	4	2	4	1	3	9
1790	2	3	1	4	2	4	2	3	1	3	9
1791	2	4	6	4	5	1	3	4	0	3	9
1792	2	4	6	4	5	4	4	4	1	3	9
1793	2	4	7	4	5	4	2	4	0	3	9
1794	2	3	7	4	5	4	2	4	1	3	9
1795	2	2	7	2	5	1	4	4	0	3	9
1796	4	4	7	4	5	4	2	4	1	3	9
1797	2	4	7	4	2	4	2	3	1	3	9
1798	2	3	7	4	3	4	2	4	1	3	9
1799	2	4	5	4	3	4	2	4	1	3	9
1800	2	3	4	4	5	4	4	4	0	3	9
1801	2	4	7	4	5	4	2	4	1	3	9
1802	2	4	7	4	5	4	2	4	0	3	9
1803	2	4	7	2	5	1	2	4	1	3	9
1804	2	4	7	2	5	3	2	4	1	3	9
1805	2	4	7	4	5	4	2	4	999	3	9
1806	2	3	7	4	5	4	2	4	1	3	9
1807	2	2	7	4	5	4	4	4	1	3	9
1808	2	2	7	4	5	4	4	4	1	3	9
1809	2	5	7	2	5	4	4	4	1	3	9
1810	4	4	7	2	5	4	2	4	0	3	9
1811	4	2	7	4	5	4	2	4	1	3	9
1812	4	2	7	4	5	4	4	4	0	3	9
1813	4	2	1	4	5	4	4	4	1	3	9
1814	4	4	4	4	5	4	2	4	1	3	9
1815	4	2	1	4	5	4	4	4	1	3	9
1816	2	5	1	4	5	4	4	4	0	3	9
1817	4	2	1	3	2	4	2	3	0	3	9
1818	4	2	1	4	3	4	2	2	0	3	9
1819	4	4	7	4	5	4	3	4	0	3	9
1820	4	3	7	4	5	4	2	2	1	3	9
1821	2	2	1	4	5	1	4	4	0	3	9
1822	2	3	7	4	5	4	2	2	1	3	9
1823	2	4	7	4	5	4	2	4	1	3	9
1824	4	3	4	4	5	4	2	4	1	3	9
1825	4	3	1	4	5	4	2	2	0	3	9
1826	2	2	7	4	5	4	2	4	1	3	9
1827	4	3	7	2	5	3	2	4	0	3	9
1828	2	3	7	4	5	1	2	2	1	3	9
1829	4	3	7	2	5	4	2	4	1	3	9
1830	2	3	7	2	5	4	2	4	1	3	9
1831	4	3	7	4	5	4	2	2	0	3	9
1832	2	3	7	4	5	4	2	2	1	3	9
1833	4	2	1	4	3	4	4	4	1	3	9
1834	2	2	6	3	5	4	2	2	0	3	9
1835	999	999	1	4	5	4	2	4	1	3	9
1836	2	2	7	4	5	4	2	2	0	3	9
1837	4	3	7	4	5	4	2	4	1	3	9
1838	2	4	7	4	5	4	3	4	1	3	9
1839	3	3	7	2	5	4	2	2	0	3	9
1840	2	3	1	4	5	4	2	2	0	3	9
1841	2	3	7	4	5	4	2	4	1	3	9
1842	4	3	1	4	2	4	2	3	0	3	9
1843	2	4	7	4	5	4	4	4	0	3	9
1844	2	3	7	4	5	3	2	4	1	3	9
1845	2	999	6	4	5	4	4	4	1	3	9
1846	2	4	7	2	5	4	2	4	1	3	9
1847	4	4	7	4	5	4	2	4	1	3	9
1848	2	3	4	4	5	4	2	2	1	3	9
1849	2	3	7	4	5	4	3	4	1	3	9
1850	4	2	1	4	5	4	4	4	0	3	9
1851	4	4	7	4	2	4	2	3	1	3	9
1852	2	4	7	4	5	4	2	4	1	3	9
1853	4	4	7	4	5	4	2	4	0	3	9
1854	4	2	4	4	5	4	4	2	0	3	9
1855	2	3	1	4	2	4	2	3	1	3	9
1856	4	3	7	4	5	4	2	4	0	3	9
1857	2	3	1	4	5	4	4	4	1	3	9
1858	2	999	1	4	2	4	3	3	1	3	9
1859	3	3	7	2	5	1	2	2	1	3	9
1860	2	4	4	2	5	4	2	4	0	3	9
1861	4	2	4	4	5	4	2	4	0	3	9
1862	2	3	7	4	5	4	2	4	1	3	9
1863	2	3	7	4	5	4	2	2	1	3	9
1864	4	3	7	4	5	4	2	4	0	3	9
1865	4	4	1	4	5	4	2	4	0	3	9
1866	2	4	7	4	5	4	4	4	1	3	9
1867	2	3	1	4	5	4	2	4	1	3	9
1868	2	4	6	4	2	4	2	3	0	3	9
1869	2	4	7	2	5	4	2	4	1	3	9
1870	2	4	7	2	5	4	2	4	1	3	9
1871	2	3	7	4	5	4	2	4	1	3	9
1872	2	3	7	4	5	4	2	4	1	3	9
1873	2	3	2	4	5	4	2	2	0	3	9
1874	4	3	5	2	3	4	2	2	0	3	9
1875	999	999	999	999	5	999	4	4	1	3	9
1876	4	3	4	4	5	1	2	4	1	3	9
1877	2	2	7	2	5	4	4	4	1	3	9
1878	4	4	7	4	5	4	2	4	1	3	9
1879	4	3	7	4	5	4	2	4	0	3	9
1880	2	4	1	4	5	4	2	4	1	3	9
1881	2	3	7	4	5	4	3	4	1	3	9
1882	2	4	7	4	5	4	2	4	1	3	9
1883	2	4	7	4	5	4	2	999	1	3	9
1884	2	3	7	4	5	4	2	4	1	3	9
1885	2	4	2	4	5	4	2	4	0	3	9
1886	4	3	7	4	2	4	2	3	0	3	9
1887	2	3	7	4	5	4	2	4	999	3	9
1888	2	4	7	4	5	4	2	4	1	3	9
1889	2	3	4	4	5	4	2	4	1	3	9
1890	2	4	1	4	5	4	2	2	1	3	9
1891	2	4	7	4	5	4	2	4	1	3	9
1892	4	5	7	2	5	4	4	4	1	3	9
1893	2	3	7	4	5	4	2	4	1	3	9
1894	2	4	7	4	5	4	2	2	0	3	9
1895	2	3	7	2	5	4	2	4	0	3	9
1896	2	4	7	4	5	4	3	4	1	3	9
1897	2	3	7	4	5	4	2	4	1	3	9
1898	2	3	1	4	5	4	2	4	1	3	9
1899	2	2	1	4	2	4	2	3	1	3	9
1900	2	4	7	4	3	1	3	4	1	3	9
1901	4	4	1	4	3	4	2	4	1	3	9
1902	2	4	4	4	5	4	2	4	1	3	9
1903	2	3	4	4	5	4	2	4	0	3	9
1904	2	4	7	3	5	3	3	4	1	3	9
1905	2	4	7	4	5	4	2	4	1	3	9
1906	2	4	7	4	5	4	2	4	1	3	9
1907	2	4	7	4	5	4	2	2	0	3	9
1908	2	4	7	2	5	4	2	4	1	3	9
1909	2	4	7	4	5	4	2	4	0	3	9
1910	2	4	7	4	5	4	3	4	1	3	9
1911	2	4	7	4	5	4	2	4	1	3	9
1912	2	4	7	4	5	4	4	4	0	3	9
1913	2	4	7	4	5	4	2	4	1	3	9
1914	2	3	7	4	5	1	2	4	1	3	9
1915	2	3	7	4	5	4	2	4	1	3	9
1916	2	3	7	4	5	4	2	4	1	3	9
1917	2	3	7	4	5	4	2	4	1	3	9
1918	2	3	7	2	5	4	999	999	0	3	9
1919	2	3	7	4	5	4	2	4	1	3	9
1920	2	3	7	4	5	4	2	4	1	3	9
1921	2	3	7	2	5	4	2	4	1	3	9
1922	2	3	7	4	5	4	2	4	1	3	9
1923	2	2	7	4	5	4	2	4	1	3	9
1924	4	3	7	4	5	4	2	4	1	3	9
1925	4	3	7	4	5	4	2	4	1	3	9
1926	4	3	7	2	5	4	2	2	0	3	9
1927	4	2	7	4	5	4	4	4	1	3	9
1928	2	4	5	4	5	4	2	4	1	3	9
1929	2	3	5	2	5	4	2	4	0	3	9
1930	2	4	2	4	5	4	2	4	0	3	9
1931	999	999	1	4	5	4	2	4	1	3	9
1932	2	4	1	4	5	4	3	4	1	3	9
1933	2	4	1	4	5	4	2	4	1	3	9
1934	2	3	1	4	5	4	2	4	1	3	9
1935	2	4	1	4	5	4	2	4	1	3	9
1936	2	3	7	4	5	4	4	4	1	3	9
1937	2	5	4	4	2	4	4	2	0	3	9
1938	2	3	7	4	5	4	2	4	1	3	9
1939	4	4	6	4	5	4	2	4	1	3	9
1940	2	4	7	4	5	4	2	4	1	3	9
1941	2	4	7	4	5	4	2	4	1	3	9
1942	2	4	7	4	5	4	2	4	1	3	9
1943	2	3	1	2	5	4	4	4	0	3	9
1944	2	4	7	4	5	4	4	4	1	3	9
1945	4	2	4	4	5	4	4	4	0	3	9
1946	2	4	7	4	5	4	4	4	0	3	9
1947	4	4	7	4	2	4	2	3	1	3	9
1948	2	3	4	2	5	4	2	4	1	3	9
1949	2	4	7	2	5	1	3	4	1	3	9
1950	2	3	7	4	5	4	3	4	1	3	9
1951	4	4	7	2	5	4	2	4	0	3	9
1952	2	4	7	4	5	4	2	4	1	3	9
1953	4	4	7	4	5	4	2	4	1	3	9
1954	4	4	7	4	5	4	2	4	1	3	9
1955	2	3	7	2	5	1	2	4	1	3	9
1956	2	4	7	4	5	4	2	4	1	3	9
1957	2	3	1	4	5	4	2	4	1	3	9
1958	2	4	7	4	5	4	2	4	1	3	9
1959	2	4	7	4	5	4	2	4	0	3	9
1960	2	4	4	2	5	1	2	4	1	3	9
1961	2	4	7	4	5	4	2	4	1	3	9
1962	4	4	7	4	5	4	2	4	1	3	9
1963	2	3	7	4	5	4	2	4	1	3	9
1964	4	3	7	2	5	1	4	4	1	3	9
1965	2	3	1	4	5	4	2	4	1	3	9
1966	4	4	7	4	5	4	2	4	1	3	9
1967	4	4	1	4	5	4	2	4	1	3	9
1968	2	2	7	4	5	4	4	4	0	3	9
1969	4	4	1	4	4	4	2	3	0	3	9
1970	2	4	4	4	5	4	3	4	1	3	9
1971	4	4	6	4	5	4	2	4	1	3	9
1972	2	4	7	3	5	3	3	4	1	3	9
1973	2	4	7	4	5	4	2	4	1	3	9
1974	2	4	7	4	5	4	2	4	0	3	9
1975	2	4	7	2	5	4	2	4	0	3	9
1976	2	4	7	4	5	4	2	4	1	3	9
1977	2	4	7	4	5	4	2	4	1	3	9
1978	2	4	7	2	5	4	2	4	1	3	9
1979	2	4	7	4	5	4	2	4	1	3	9
1980	2	4	7	4	5	4	3	4	1	3	9
1981	2	3	7	4	5	4	2	4	1	3	9
1982	4	4	7	4	5	4	3	4	1	3	9
1983	4	4	7	4	5	3	2	4	0	3	9
1984	4	4	7	2	5	4	3	4	1	3	9
1985	4	4	7	4	5	4	2	4	1	3	9
1986	4	4	7	4	5	4	2	4	0	3	9
1987	4	4	7	4	5	4	2	4	1	3	9
1988	4	4	7	4	5	4	4	4	1	3	9
1989	4	3	7	4	5	4	2	4	1	3	9
1990	4	3	7	2	5	4	2	4	1	3	9
1991	4	3	7	2	5	4	4	4	1	3	9
1992	2	4	5	2	5	4	2	4	1	3	9
1993	2	4	2	4	5	4	3	4	1	3	9
1994	2	4	1	4	5	4	2	4	1	3	9
1995	2	3	1	4	5	4	2	4	1	3	9
1996	4	4	1	4	5	4	2	4	0	3	9
1997	999	999	999	999	999	999	999	999	1	3	9
1998	2	4	7	3	5	4	2	4	1	3	9
1999	2	4	7	4	5	1	2	4	0	3	9
[truncated: 1,769 more rows]
